# Supplementary material for: Temperament Type Specific Metabolite Profiles of the Prefrontal Cortex and Serum in Cattle
Source: PLoS One. 2015 Apr 30;10(4):e0125044. doi: 10.1371/journal.pone.0125044 (PMC4416037; doi:10.1371/journal.pone.0125044)
Supplement: S1 File — Loadings of the behaviors in principal component (PC) 1 and PC2 gained from the principal component analysis of the novel object and novel human test. Loadings for the novel object test are from [26]. (XLS) [file pone.0125044.s001.xls]

## Sheet: Sheet1
	novel object test		novel human test
Behaviour	PC1	PC2	PC1	PC2
Contact-Duration	0.76457	0.05006	0.94705	0.0583
Contact-Frequency	0.8325	0.1225	0.9472	0.09241
Contact-Latency	-0.89613	-0.13959	-0.9426	-0.13646
Inactivity-Duration	-0.41347	-0.85549	-0.22171	-0.89677
Exploration-Duration	0.15037	0.82661	0.0789	0.80112
Exploration-Latency	-0.19767	-0.63679	-0.00272	-0.72105
Grooming-Duration	-0.08038	0.42876	0.16334	0.39835
Activity-Duration	0.56716	0.61371	0.34037	0.7904
Activity-Latency	-0.49598	-0.21244	-0.34251	-0.3135
Running-Duration	0.47287	0.34835	0.14909	0.42287
Vocalisation-Frequency	0.38216	0.07442	-0.01926	0.33588
Change of segment-Frequency	0.70109	0.51393	0.47524	0.7505
Object segment-Latency	-0.8721	-0.15841	-0.88095	-0.24372
Object segment-Duration	0.83888	0.12061	0.91188	0.15996
Object neighbouring segment-Latency	-0.73723	-0.22699	-0.71163	-0.32637
