# Supplementary material for: Temperament Type Specific Metabolite Profiles of the Prefrontal Cortex and Serum in Cattle
Source: PLoS One. 2015 Apr 30;10(4):e0125044. doi: 10.1371/journal.pone.0125044 (PMC4416037; doi:10.1371/journal.pone.0125044)
Supplement: S2 File — Metabolite feature names, measuring technique and p-values for the Kruskal-Wallis- and the Wilcoxon-Mann-Whitney-Test are provided for prefrontal cortex (Table A) and serum (Table B). (XLS) [file pone.0125044.s002.xls]

## Sheet: Table A
metabolite feature name prefrontal cortex	technique	Kruskal-Wallis-Test	fearful/neophobic-alert vs interested-stressed	fearful/neophobic-alert vs outgoing/neophilic-alert	fearful/neophobic-alert vs subdued/uninterested-calm	fearful/neophobic-alert vs indistinct	interested-stressed vs outgoing/neophilic-alert	interested-stressed vs subdued/uninterested-calm	interested-stressed vs indistinct	outgoing/neophilic-alert vs subdued/uninterested-calm	outgoing/neophilic-alert vs indistinct	subdued/uninterested-calm vs indistinct
(+/-)N-(1-methyl-2-hydroxy-2-phenyl-ethyl) arachidonyl amine	LC-MS	0.0284703	1	0.015873	0.0952381	0.0952381	0.0634921	0.150794	0.150794	0.190476	0.0634921	1
(1alpha,2beta,3alpha,4beta)-Cyclohexene-1,2,3,4-tetrol epoxide	GC-MS	0.286068	0.547619	0.412698	0.690476	1	0.111111	0.309524	0.547619	0.555556	0.015873	0.690476
(5E)-1alpha-hydroxy-3-epivitamin D_3 / (5E)-1alpha-hydroxy-3-epicholecalciferol	LC-MS	0.00423595	0.222222	0.015873	0.031746	0.00793651	0.031746	0.547619	0.0952381	0.015873	0.555556	0.0555556
(Z)-2-pentacos-16-enamidoethanesulfonic acid	LC-MS	0.376411	0.547619	0.730159	0.547619	0.547619	0.412698	0.690476	0.0952381	0.904762	0.190476	0.222222
(Z)-N-(2-hydroxyethyl)hexacos-17-enamide	LC-MS	0.445079	1	0.904762	0.309524	0.690476	0.730159	0.690476	0.690476	0.285714	0.555556	0.031746
(Z)-N-(2-hydroxyethyl)hexadec-7-enamide	LC-MS	0.0956155	0.690476	0.031746	0.150794	0.420635	0.111111	0.0952381	0.150794	0.730159	0.190476	0.84127
(Z)-N-(2-hydroxyethyl)icos-11-enamide	LC-MS	0.0192683	0.222222	0.015873	0.150794	0.00793651	0.0634921	0.547619	0.046533	0.412698	0.412698	0.420635
1-(8-[3]-ladderane-octanoyl)-2-(8-[3]-ladderane-octanyl)-sn-glycerophosphoethanolamine	LC-MS	0.567071	0.309524	0.285714	0.222222	0.309524	0.555556	0.690476	1	0.904762	0.730159	1
1-(8-[5]-ladderane-octanoyl)-2-(8-[3]-ladderane-octanyl)-sn-glycerophosphocthanolamine	LC-MS	0.0194845	0.150794	0.015873	0.00793651	0.00793651	0.904762	0.309524	0.420635	0.730159	0.190476	0.0952381
1,4-Methylimidazoleacetic acid	LC-MS	0.427952	0.420635	0.285714	1	0.690476	0.190476	0.690476	0.309524	0.285714	0.285714	0.690476
1002.738@5.7108903	LC-MS	0.0616013	0.0952381	0.015873	0.690476	1	0.730159	0.420635	0.0952381	0.015873	0.190476	0.309524
1019.4687@6.390125	LC-MS	0.011628	0.015873	0.111111	0.00793651	1	0.412698	0.00793651	0.150794	0.285714	0.111111	0.0555556
1020.7124@5.711	LC-MS	0.0243645	0.0555556	0.031746	0.547619	0.84127	0.555556	0.00793651	0.0952381	0.015873	0.190476	0.547619
1022.528@6.2996345	LC-MS	0.0248973	0.690476	0.190476	0.00793651	0.00793651	0.111111	0.0555556	0.0952381	1	0.730159	0.309524
1026.7383@5.7080507	LC-MS	0.49061	0.150794	0.412698	0.309524	0.309524	0.412698	0.690476	0.84127	0.730159	0.555556	1
1029.4438@6.3693933	LC-MS	0.0158629	0.150794	0.111111	0.00793651	0.309524	1	0.00793651	0.222222	0.0634921	0.190476	0.0952381
1035.461@6.3625197	LC-MS	0.177499	0.031746	0.0634921	0.031746	0.84127	0.555556	0.690476	0.690476	0.730159	0.412698	0.690476
1045.4788@6.394328	LC-MS	0.00890206	0.420635	0.111111	0.00793651	0.00793651	0.285714	0.00793651	0.0555556	0.412698	0.730159	0.420635
1047.4222@6.3640747	LC-MS	0.0100914	0.00793651	0.015873	0.00793651	0.00793651	0.412698	0.0749129	0.420635	1	1	0.690476
1050.5673@5.453677	LC-MS	0.823093	0.84127	0.190476	1	0.690476	0.730159	0.84127	0.84127	0.412698	0.730159	0.690476
1055.4521@6.389	LC-MS	0.016115	0.0555556	0.015873	0.00793651	0.00793651	0.285714	0.173217	0.547619	1	0.412698	0.690476
1057.7614@5.7153816	LC-MS	0.424584	0.690476	0.285714	1	0.690476	0.190476	0.84127	0.309524	0.190476	0.412698	0.420635
1066.9312@6.3863583	LC-MS	0.29844	0.150794	0.904762	0.031746	0.150794	0.730159	0.690476	0.916563	0.412698	0.730159	0.84127
1082.9434@6.4059486	LC-MS	0.0167662	0.690476	0.015873	0.00793651	0.0555556	0.0634921	0.0555556	0.0952381	1	0.412698	0.690476
1090.517@6.3327127	LC-MS	0.00180501	0.222222	0.015873	0.00793651	0.00793651	0.015873	0.00793651	0.00793651	1	0.904762	1
1097.429@6.3687906	LC-MS	0.011453	0.015873	0.111111	0.00793651	0.00793651	0.904762	0.00793651	0.0555556	1	1	0.690476
1103.446@6.3634777	LC-MS	0.332703	0.150794	0.0634921	0.150794	0.309524	0.412698	1	0.690476	0.904762	0.904762	0.84127
1115.4105@6.3648133	LC-MS	0.0191943	0.015873	0.015873	0.00793651	0.00793651	0.555556	0.463344	1	1	0.412698	0.690476
1137.7452@6.0880876	LC-MS	0.00631578	0.547619	0.015873	0.690476	0.031746	0.015873	0.420635	0.0555556	0.015873	0.111111	0.031746
119.0741@1.0311297	LC-MS	0.131669	0.222222	0.904762	0.0952381	0.547619	0.190476	0.031746	0.420635	0.285714	0.904762	0.150794
11alpha-(chloromethyl)-1alpha,25-dihydroxyvitamin D3 / 11alpha-(chloromethyl)-1alpha,25-dihydroxycholecalciferol	LC-MS	0.135413	0.547619	0.555556	0.150794	0.547619	0.555556	0.00793651	1	1	0.555556	0.00793651
12-hydroxy-5Z,8Z,10Z,14Z-Eicosatetraenoic acid	LC-MS	0.36843	0.690476	0.904762	0.309524	0.690476	0.190476	0.150794	0.309524	0.111111	0.730159	0.690476
140.9512@2.0459325	LC-MS	0.651081	0.222222	0.730159	0.420635	1	0.555556	0.222222	0.600402	0.904762	0.904762	0.547619
153.0651@3.241	LC-MS	0.411993	0.222222	0.190476	0.150794	0.84127	0.555556	0.690476	0.690476	0.904762	0.412698	0.309524
157.0886@2.806575	LC-MS	0.4135	0.222222	0.904762	0.222222	0.150794	0.555556	0.690476	0.690476	0.412698	0.285714	1
15-oxo-11Z,13E-eicosadienoic acid	LC-MS	0.159513	1	0.412698	0.0555556	0.150794	0.730159	0.150794	0.309524	0.111111	0.190476	0.690476
1613.9836@6.3787656	LC-MS	0.0122478	0.0555556	0.0634921	0.00793651	0.031746	0.555556	0.031746	0.420635	0.285714	0.555556	0.0555556
173.0133@2.5833795	LC-MS	0.399014	0.690476	0.904762	0.0952381	0.420635	0.412698	0.547619	0.547619	0.190476	0.285714	0.84127
179.0042@1.2785898	LC-MS	0.0163611	0.690476	0.111111	0.0952381	0.0952381	0.015873	0.00793651	0.00793651	1	0.730159	0.690476
180.9177@6.3721004	LC-MS	0.00310497	0.0952381	0.015873	0.00793651	0.00793651	0.0634921	0.0159707	0.031746	1	0.412698	0.690476
186.1153@2.8074896	LC-MS	0.444067	0.222222	0.730159	0.222222	0.222222	0.555556	0.84127	0.690476	0.412698	0.285714	1
190.0454@0.95234	LC-MS	0.0963811	0.150794	0.412698	0.690476	0.547619	0.285714	0.0555556	0.031746	0.412698	0.111111	0.547619
191.0613@2.5839295	LC-MS	0.70856	0.420635	0.412698	1	0.84127	0.904762	0.690476	0.309524	0.730159	0.285714	1
193.9978@2.124396	LC-MS	0.550489	0.420635	0.730159	0.690476	0.309524	1	0.690476	0.0555556	0.730159	1	0.309524
197.0297@0.8776799	LC-MS	0.123542	0.690476	0.111111	0.150794	1	0.190476	0.222222	1	0.015873	0.285714	0.420635
1alpha,25-dihydroxy-26,27-dimethyl-24a-homovitamin D3 / 1alpha,25-dihydroxy-26,27-dimethyl-24a-homocalciferol	LC-MS	0.00879411	0.150794	0.015873	0.420635	0.150794	0.015873	0.309524	0.0555556	0.015873	0.190476	0.0952381
1alpha,25-dihydroxy-26,27-dimethylvitamin D3 / 1alpha,25-dihydroxy-26,27-dimethylcholecalciferol	LC-MS	0.0283145	0.222222	0.412698	0.0555556	0.0555556	0.555556	0.0952381	0.031746	0.0634921	0.0634921	0.547619
1beta-hydroxyvitamin D_3 / 1beta-hydroxycholecalciferol	LC-MS	0.242823	0.84127	1	1	0.0555556	1	0.84127	0.0952381	0.904762	0.0634921	0.222222
1-heptadecanoyl, 2-(5Z,8Z,11Z,14Z-eicosatetraenoyl)-sn-glycero-3-phosphoethanolamine	LC-MS	0.499482	0.547619	0.555556	0.309524	0.547619	0.904762	0.222222	1	0.190476	0.730159	0.309524
1-heptadecanoyl-2-(9Z-tetradecenoyl)-sn-glycero-3-phosphate	LC-MS	0.28884	0.690476	0.190476	0.690476	0.420635	0.904762	0.690476	0.420635	0.015873	0.190476	0.309524
1H-Indole-3-acetic acid	GC-MS	0.000808662	0.150794	0.015873	0.00793651	0.00793651	0.0634921	0.00793651	0.00793651	0.0634921	0.031746	0.547619
1-O-(1Z-hexadecenyl)-2-(4Z,7Z,10Z,13Z,16Z,19Z-docosahexaenoyl)-sn-glycero-3-phosphoethanolamine / PE(P-16:0/22:6)	LC-MS	0.00259875	0.309524	0.015873	0.00793651	0.00793651	0.015873	0.00793651	0.031746	0.904762	0.730159	0.84127
1-Oleoyl-lysophosphatidic acid	LC-MS	0.00286102	0.015873	0.015873	0.00793651	0.015873	0.412698	0.015873	0.150794	0.031746	0.190476	0.420635
2,4-dihydroxy-Butanoic acid	GC-MS	0.000606533	0.031746	0.015873	0.00793651	0.00793651	0.015873	0.00793651	0.00793651	0.015873	0.190476	0.84127
2,6-dimethyl-hexadecanoic acid	LC-MS	0.00744658	0.222222	0.190476	0.00793651	0.0952381	0.904762	0.00793651	0.0555556	0.015873	0.0634921	0.150794
204.0718@4.509	LC-MS	0.212325	0.690476	0.015873	0.0952381	1	0.190476	0.690476	0.753298	0.730159	0.190476	0.547619
205.1314@2.156	LC-MS	0.00188175	0.015873	0.015873	0.690476	0.00793651	0.190476	0.015873	0.84127	0.015873	0.190476	0.00793651
213.1722@4.6648545	LC-MS	0.65611	0.150794	1	0.309524	0.150794	0.904762	0.916563	0.600402	0.904762	1	1
2162.8784@6.3996	LC-MS	0.0177316	0.00793651	0.015873	0.00793651	0.00793651	0.904762	0.916563	0.600402	1	0.412698	0.690476
2212.4958@6.2475715	LC-MS	0.0241098	0.00793651	0.031746	0.00793651	0.00793651	1	0.916563	0.600402	1	0.730159	0.690476
228.0241@0.893	LC-MS	0.940448	0.547619	0.730159	0.690476	0.690476	0.730159	0.84127	0.84127	0.730159	0.904762	1
229.0954@3.159105	LC-MS	0.944636	0.84127	0.904762	1	0.547619	0.555556	0.84127	1	0.904762	0.730159	0.690476
231.1466@2.2605202	LC-MS	0.132907	0.690476	0.031746	0.015873	0.150794	0.555556	0.222222	0.547619	0.412698	0.904762	0.84127
232.1675@4.8247423	LC-MS	0.97879	1	0.730159	0.84127	0.690476	0.904762	0.690476	0.916563	1	0.730159	1
242.0806@4.3434496	LC-MS	0.100776	0.84127	0.730159	0.0952381	0.690476	0.730159	0.0952381	0.84127	0.015873	0.412698	0.015873
246.1286@4.696	LC-MS	0.286375	1	1	0.420635	0.150794	0.904762	0.420635	0.0952381	0.412698	0.190476	0.309524
2480.7605@3.4539	LC-MS	0.00790261	0.222222	0.0634921	0.015873	0.00793651	0.412698	0.0555556	0.015873	0.412698	0.111111	0.690476
2481.2449@3.4571505	LC-MS	0.00419682	0.0952381	0.015873	0.00793651	0.015873	0.0634921	0.015873	0.0952381	0.412698	0.904762	0.222222
2481.7478@3.4546876	LC-MS	0.0119391	0.547619	0.015873	0.00793651	0.150794	0.015873	0.00793651	0.150794	0.190476	0.730159	0.84127
24-hydroxy-tetracosanoic acid	LC-MS	0.0750086	0.420635	0.555556	0.0952381	1	0.190476	0.00793651	0.309524	0.190476	0.555556	0.150794
261.0667@3.71114	LC-MS	0.0413644	0.031746	0.555556	0.00793651	0.015873	0.190476	1	1	0.285714	0.285714	0.547619
268.122@4.87332	LC-MS	0.462837	0.84127	0.285714	0.222222	1	0.285714	0.222222	1	1	0.412698	0.420635
273.9733@1.2657814	LC-MS	0.259417	0.150794	0.190476	0.0952381	0.0555556	0.730159	0.753298	0.916563	0.730159	0.904762	0.84127
277.225@3.0220642	LC-MS	0.0234421	0.309524	0.015873	0.222222	0.00793651	0.0634921	0.547619	0.046533	0.412698	0.412698	0.420635
280.0302@0.9351502	LC-MS	0.633747	0.420635	0.904762	1	0.547619	0.190476	0.222222	0.84127	0.555556	0.904762	0.547619
294.0771@2.08757	LC-MS	0.221631	0.0952381	0.031746	0.0952381	0.309524	0.555556	1	0.84127	0.555556	0.730159	0.84127
2-amino-2-deoxy-Glucose	GC-MS	0.20574	1	0.190476	0.547619	1	0.031746	0.309524	0.690476	0.904762	0.031746	0.309524
2-amino-2-methyl-Propane-1,3-diol	GC-MS	0.252956	0.690476	0.190476	0.309524	0.84127	0.111111	0.690476	1	0.031746	0.285714	0.84127
2-amino-4'-hydroxy-Propiophenone	LC-MS	0.417908	0.309524	0.555556	0.690476	0.547619	0.730159	0.222222	1	0.190476	1	0.150794
2-Hydroxyadenine	LC-MS	0.0286632	0.420635	0.285714	0.150794	0.150794	0.031746	0.00793651	0.031746	0.412698	0.730159	0.420635
2-Hydroxy-C18-cerebroside	LC-MS	0.037817	1	0.904762	0.015873	0.84127	1	0.015873	1	0.031746	0.730159	0.00793651
2-hydroxy-Glutaric acid	GC-MS	0.23511	0.547619	0.285714	1	1	0.0634921	0.420635	0.309524	0.111111	0.111111	0.84127
2-hydroxy-Pyridine	GC-MS	0.232102	0.0952381	0.111111	0.309524	0.0952381	0.904762	0.309524	0.690476	0.555556	0.555556	0.84127
2-Keto-3-deoxyoctonate (KDO)	LC-MS	0.491384	0.222222	0.190476	0.309524	0.222222	0.555556	0.690476	1	0.904762	0.730159	1
2-Methoxyestrone 3-glucuronide	LC-MS	0.0125968	0.150794	0.015873	0.00793651	0.00793651	0.730159	0.0555556	0.222222	0.285714	0.285714	0.690476
2-methyl-Citric acid	GC-MS	0.998669	1	0.904762	1	1	0.904762	0.84127	1	1	0.904762	1
2-Methylhippuric acid	LC-MS	0.275106	0.222222	0.412698	0.690476	0.547619	0.111111	0.309524	0.547619	0.111111	0.285714	1
2-oxo-Glutaric acid	GC-MS	0.18241	0.84127	0.412698	0.420635	0.150794	0.730159	0.420635	0.031746	0.412698	0.031746	0.84127
2-Phenylaminoadenosine	LC-MS	0.901429	0.84127	1	0.84127	1	0.412698	0.916563	0.84127	0.412698	0.412698	0.690476
2R-aminohexadecanoic acid + 4.83599	LC-MS	0.844021	0.690476	0.730159	1	0.420635	0.730159	0.309524	1	0.904762	1	0.547619
3,5-Pyridinedicarboxylic acid, 1,4-dihydro-2,6-dimethyl-4-(2-nitrophenyl)-, 2-hydroxy-2-methylpropyl	LC-MS	0.199148	0.547619	0.730159	0.222222	0.547619	0.015873	1	0.420635	0.031746	0.904762	0.222222
3,9,15-Docosatriynoic acid	LC-MS	0.186314	0.547619	0.190476	0.0555556	0.222222	0.190476	0.222222	0.150794	0.904762	1	0.690476
300.0695@2.628	LC-MS	0.400486	0.690476	0.555556	1	0.309524	0.285714	0.690476	0.690476	0.285714	0.0634921	0.547619
303.0722@2.26454	LC-MS	0.329818	0.309524	0.190476	0.150794	0.150794	0.412698	0.547619	0.420635	0.555556	0.730159	0.420635
306.0366@2.0730708	LC-MS	0.00522347	0.309524	0.015873	0.00793651	0.0555556	0.015873	0.015873	0.547619	0.285714	0.190476	0.150794
309.0881@2.1858203	LC-MS	0.504508	0.309524	0.190476	0.84127	1	0.190476	1	1	0.285714	0.285714	0.84127
314.1259@4.51934	LC-MS	0.416292	0.690476	0.190476	0.150794	0.547619	0.285714	0.345742	1	0.730159	0.412698	0.690476
314.1265@4.53141	LC-MS	0.629483	1	0.285714	0.420635	0.84127	0.285714	0.420635	1	1	0.555556	0.420635
314.1304@4.826111	LC-MS	0.0640652	0.0952381	0.031746	0.0555556	0.690476	0.111111	0.222222	0.84127	0.730159	0.190476	0.150794
315.3132@4.973444	LC-MS	0.0658982	0.309524	0.015873	0.222222	0.00793651	0.285714	1	0.345742	0.412698	0.412698	0.420635
321.0691@1.1667695	LC-MS	0.643741	0.547619	0.904762	1	0.547619	0.412698	0.420635	0.150794	0.904762	0.904762	0.547619
325.3705@5.166814	LC-MS	0.323542	1	0.285714	0.420635	0.84127	0.285714	0.309524	1	0.111111	0.285714	0.222222
329.3291@5.092765	LC-MS	0.0122478	0.309524	0.015873	0.420635	0.031746	0.031746	1	0.222222	0.015873	0.190476	0.0555556
336.0667@2.0684404	LC-MS	0.0190889	0.309524	0.111111	0.00793651	0.031746	0.730159	0.031746	0.222222	0.111111	0.111111	1
339.0972@2.265	LC-MS	0.62523	0.547619	0.555556	0.547619	0.150794	0.555556	0.690476	0.690476	0.412698	0.285714	0.690476
342.038@1.27638	LC-MS	0.0167662	0.420635	0.190476	0.150794	0.150794	0.015873	0.00793651	0.00793651	0.412698	0.730159	1
343.2715@4.741179	LC-MS	0.221631	0.420635	0.730159	0.150794	0.84127	0.412698	0.0555556	1	0.285714	0.730159	0.0952381
343.2721@5.564953	LC-MS	0.0284703	0.222222	0.285714	0.031746	0.015873	0.555556	0.150794	0.0952381	0.111111	0.111111	0.84127
343.2732@5.585313	LC-MS	0.019956	0.150794	0.904762	0.00793651	0.690476	0.285714	0.00793651	0.547619	0.190476	0.555556	0.00793651
343.3441@5.183303	LC-MS	0.0324135	0.309524	0.015873	0.309524	0.015873	0.0634921	0.84127	0.150794	0.190476	0.190476	0.420635
345.324@5.1405897	LC-MS	0.00957749	0.84127	0.015873	0.547619	0.0555556	0.0634921	1	0.0555556	0.015873	0.190476	0.00793651
348.0538@1.25505	LC-MS	0.00793027	0.420635	0.190476	0.0555556	0.150794	0.015873	0.00793651	0.00793651	0.031746	0.412698	0.150794
354.2401@5.709	LC-MS	0.130036	0.420635	0.190476	0.0952381	0.84127	0.285714	0.015873	1	0.031746	0.555556	0.690476
357.2339@5.5947943	LC-MS	0.00345543	0.309524	0.015873	0.00793651	0.0952381	0.015873	0.00793651	0.0555556	1	0.190476	0.222222
357.3605@5.280962	LC-MS	0.0680478	0.547619	0.015873	0.690476	0.0555556	0.0634921	0.84127	0.222222	0.190476	0.190476	0.420635
358.01@0.92243004	LC-MS	0.0804052	0.309524	0.730159	0.0952381	0.420635	0.190476	0.547619	0.420635	0.015873	0.190476	0.0555556
358.1594@5.69219	LC-MS	0.0473979	0.150794	0.015873	0.031746	0.031746	0.190476	0.690476	0.547619	0.412698	0.555556	0.547619
359.2503@5.726428	LC-MS	0.00380253	0.0952381	0.190476	0.031746	0.150794	0.031746	0.00793651	1	0.190476	0.031746	0.00793651
360.1306@4.309	LC-MS	0.0952182	1	0.111111	0.031746	0.309524	0.111111	0.046533	0.547619	0.904762	0.412698	0.420635
360.1331@3.936	LC-MS	0.831413	1	0.555556	0.690476	1	0.412698	0.420635	0.84127	0.904762	0.555556	0.690476
360.1332@4.463	LC-MS	0.532556	0.690476	0.285714	0.222222	0.84127	0.285714	0.547619	1	0.904762	0.412698	0.420635
360.1577@5.286	LC-MS	0.391248	0.150794	0.730159	1	0.690476	0.285714	0.173217	0.173217	0.412698	0.730159	1
366.2747@5.9198074	LC-MS	0.0137452	0.00793651	0.015873	0.222222	0.222222	0.904762	0.027803	0.173217	0.0634921	0.190476	0.84127
366.33@6.0598793	LC-MS	0.33924	0.690476	0.412698	0.309524	0.420635	1	1	0.222222	0.730159	0.0634921	0.222222
371.3033@5.0409436	LC-MS	0.557825	0.84127	0.730159	0.420635	0.690476	0.285714	0.309524	1	0.730159	0.285714	0.309524
371.3387@5.200459	LC-MS	0.00629641	0.84127	0.015873	0.420635	0.015873	0.0634921	0.690476	0.0555556	0.015873	0.190476	0.00793651
372.1516@5.689	LC-MS	0.0473391	0.0952381	0.015873	0.00793651	0.031746	0.730159	1	0.84127	0.285714	0.555556	0.690476
373.2606@5.8034453	LC-MS	0.359349	0.222222	0.111111	0.0555556	0.690476	0.904762	0.84127	0.690476	0.730159	0.904762	0.420635
375.3347@6.256596	LC-MS	0.147245	0.222222	0.190476	1	0.309524	0.904762	0.173217	0.046533	0.412698	0.0634921	1
377.2028@5.82549	LC-MS	0.618168	0.690476	0.730159	0.690476	1	1	0.222222	0.547619	0.111111	0.730159	0.690476
379.2037@5.82526	LC-MS	0.419015	1	1	0.309524	0.547619	1	0.0952381	0.547619	0.111111	0.412698	0.84127
381.1061@2.266	LC-MS	0.823093	0.420635	0.412698	0.547619	0.547619	0.730159	0.84127	0.84127	0.730159	0.730159	0.690476
381.2313@5.9527683	LC-MS	0.851117	1	0.730159	0.222222	0.690476	1	0.420635	1	0.412698	1	1
385.0371@1.0749854	LC-MS	0.170096	0.222222	0.555556	0.150794	0.0952381	0.0634921	1	0.547619	0.412698	0.190476	0.420635
385.1668@5.8069124	LC-MS	0.594598	0.309524	0.904762	1	0.309524	0.412698	0.309524	0.84127	0.904762	0.730159	0.309524
385.9429@6.290613	LC-MS	0.202824	0.0952381	0.111111	0.309524	0.031746	0.555556	0.600402	0.916563	0.904762	0.904762	0.420635
387.2751@5.8709874	LC-MS	0.0255818	0.420635	0.555556	0.0952381	1	0.031746	0.00793651	0.420635	0.190476	0.111111	0.031746
387.2805@5.8798428	LC-MS	0.36931	0.309524	0.285714	0.84127	0.150794	0.412698	0.309524	1	0.412698	0.730159	0.222222
388.2936@5.980754	LC-MS	0.0766959	0.222222	0.190476	0.0555556	0.031746	0.285714	0.150794	0.150794	1	0.412698	0.690476
390.2967@5.975276	LC-MS	0.00912186	1	0.031746	0.00793651	0.150794	0.031746	0.00793651	0.0952381	0.015873	0.190476	0.150794
395.301@5.6017985	LC-MS	0.211972	1	0.285714	0.690476	0.031746	0.412698	0.309524	0.150794	0.412698	0.730159	0.150794
397.3186@5.0877213	LC-MS	0.569777	0.547619	0.285714	0.547619	0.690476	0.730159	1	1	0.190476	0.190476	0.309524
399.3347@5.23724	LC-MS	0.707826	0.420635	0.190476	0.309524	1	1	0.690476	1	0.904762	0.555556	0.547619
3alpha,6beta,7alpha-Trihydroxy-5beta-cholan-24-oic Acid	LC-MS	0.219018	0.690476	0.190476	0.547619	0.222222	0.555556	0.420635	0.222222	0.190476	0.0634921	0.84127
3-amino-Isobutanoic acid	GC-MS	0.347317	0.420635	0.190476	0.150794	0.222222	0.730159	0.309524	0.84127	0.412698	1	0.420635
3b,16a-Dihydroxyandrostenone sulfate	LC-MS	0.646607	0.309524	0.904762	0.84127	0.420635	0.555556	0.222222	0.84127	0.904762	0.412698	0.690476
3-Dehydroquinic acid	LC-MS	0.00278071	0.690476	0.0634921	0.00793651	0.015873	0.0634921	0.00793651	0.015873	0.0634921	0.111111	0.84127
3-Deoxy-D-glycero-D-galacto-2-nonulosonic acid	LC-MS	0.0535581	0.222222	0.412698	0.015873	0.0952381	0.904762	0.0952381	0.222222	0.0634921	0.190476	0.84127
3-Deoxyvitamin D3	LC-MS	0.00779632	0.0952381	0.015873	0.00793651	0.547619	0.0634921	0.0952381	0.420635	0.555556	0.031746	0.031746
3''-Hydroxysimvastatin	LC-MS	0.11579	1	0.190476	0.0555556	0.150794	0.190476	0.0555556	0.150794	0.730159	0.904762	1
3-Methyluridine	LC-MS	0.257877	1	0.730159	1	0.0555556	0.904762	0.690476	0.150794	0.412698	0.555556	0.0555556
3-Oxo-5beta-chol-7-en-24-oic Acid	LC-MS	0.744615	0.690476	0.190476	1	1	0.555556	0.84127	0.916563	0.412698	0.412698	1
4,6-diamino-5-formamidopyrimidine	LC-MS	0.449291	0.547619	0.904762	0.309524	0.150794	0.285714	0.84127	1	0.285714	0.285714	0.690476
4,7,10,13,16,19-(Z,Z,Z,Z,Z,Z)-Docosahexaenoic acid	GC-MS	0.762222	0.690476	0.904762	0.84127	0.84127	0.555556	0.420635	0.222222	0.904762	0.555556	0.84127
4,7,10,13,16-docosapentaenoic acid	LC-MS	0.0126186	0.420635	0.190476	0.00793651	0.015873	0.190476	0.0952381	0.0952381	0.015873	0.190476	0.420635
4,7,10,13-docosatetraenoic acid	LC-MS	0.00164808	0.84127	0.015873	0.00793651	0.00793651	0.0634921	0.00793651	0.015873	0.0634921	0.190476	0.150794
400.7282@6.37306	LC-MS	0.171724	0.547619	0.285714	0.0555556	0.222222	1	0.015873	0.690476	0.412698	0.904762	0.420635
401.2868@5.981865	LC-MS	0.415327	0.547619	0.904762	0.690476	0.0555556	0.555556	0.309524	0.116074	0.730159	1	0.547619
411.18.47@5.829	LC-MS	0.595809	1	0.730159	0.222222	0.547619	0.904762	0.309524	0.547619	0.285714	0.555556	0.84127
415.0483@0.96135324	LC-MS	0.120859	1	0.190476	0.150794	0.690476	0.190476	0.00793651	0.84127	0.111111	0.555556	0.222222
425.3136@5.328316	LC-MS	0.743879	0.690476	0.190476	1	1	0.555556	0.84127	0.916563	0.412698	0.412698	1
425.3502@5.2771697	LC-MS	0.779609	0.84127	0.412698	0.690476	0.84127	0.555556	1	0.690476	0.730159	0.412698	0.420635
427.3656@5.4161806	LC-MS	0.927271	0.690476	0.730159	0.547619	0.84127	0.555556	1	0.84127	0.730159	0.730159	0.690476
429.3724@6.2756596	LC-MS	0.0211208	0.0952381	1	0.0555556	0.031746	0.190476	0.150794	0.309524	0.0634921	0.015873	0.309524
431.0728@5.456356	LC-MS	0.197882	1	0.190476	0.547619	0.015873	0.412698	0.547619	0.222222	0.730159	0.904762	0.150794
432.2651@5.830973	LC-MS	0.00606848	0.690476	0.015873	0.00793651	0.00793651	0.190476	0.00793651	0.031746	1	1	0.690476
435.9912@2.0640352	LC-MS	0.154686	0.547619	0.0634921	0.031746	0.222222	0.111111	0.420635	0.420635	0.730159	0.730159	1
437.2898@5.622138	LC-MS	0.150515	0.84127	0.904762	0.222222	1	0.111111	0.015873	0.84127	0.111111	0.285714	0.150794
438.3491@5.8523965	LC-MS	0.0052074	0.420635	0.015873	0.547619	0.00793651	0.015873	0.309524	0.00793651	0.111111	0.555556	0.0555556
444.3557@6.1157594	LC-MS	0.0156799	0.222222	0.190476	0.00793651	0.0952381	0.904762	0.00793651	0.222222	0.015873	0.285714	0.84127
447.2891@5.6990395	LC-MS	0.366299	1	0.555556	0.222222	0.690476	0.190476	0.0952381	0.420635	0.190476	0.730159	0.84127
447.3336@5.15284	LC-MS	0.645173	0.547619	0.190476	0.222222	0.84127	0.730159	1	0.84127	0.730159	0.285714	0.84127
448.2821@5.701641	LC-MS	0.152323	1	0.285714	0.0555556	0.222222	0.555556	0.0952381	0.309524	0.190476	0.285714	0.547619
449.3494@5.2355194	LC-MS	0.671137	0.547619	0.730159	1	0.84127	0.904762	0.420635	0.420635	0.412698	0.190476	0.84127
452.1699@5.698	LC-MS	0.132493	0.309524	0.190476	0.309524	0.84127	0.730159	0.0952381	0.420635	0.015873	0.285714	0.547619
452.2045@5.697	LC-MS	0.0631047	0.222222	0.285714	0.150794	0.222222	0.555556	0.0952381	0.0555556	0.031746	0.190476	1
452.2718@5.9750204	LC-MS	0.58615	0.420635	0.285714	0.222222	0.309524	0.555556	0.547619	0.84127	1	0.904762	1
453.3802@5.43741	LC-MS	0.659016	0.222222	0.412698	0.547619	0.547619	0.904762	0.547619	0.309524	0.904762	1	0.84127
455.3965@5.5651593	LC-MS	0.55632	0.547619	0.031746	0.547619	0.420635	0.904762	0.84127	0.690476	0.412698	0.904762	1
461.2202@5.9754624	LC-MS	0.213874	0.0555556	0.0634921	0.150794	0.0952381	0.904762	0.84127	1	0.730159	0.730159	0.84127
461.3148@5.654308	LC-MS	0.032687	0.150794	0.555556	0.420635	0.150794	0.0634921	0.031746	1	0.111111	0.190476	0.015873
463.3072@5.649626	LC-MS	0.0242305	0.309524	1	0.547619	0.150794	0.285714	0.031746	0.420635	0.0634921	0.015873	0.00793651
464.2147@5.6924553	LC-MS	0.818641	0.420635	0.904762	0.150794	0.690476	0.730159	1	0.84127	0.730159	1	0.84127
465.1755@5.704	LC-MS	0.0261757	0.031746	0.015873	0.00793651	0.00793651	0.730159	0.463344	1	1	0.730159	0.690476
465.2739@5.72	LC-MS	0.00625236	0.690476	0.0634921	0.00793651	0.547619	0.015873	0.00793651	0.547619	0.015873	0.730159	0.00793651
465.3215@5.7846446	LC-MS	0.0215847	0.150794	0.111111	0.00793651	0.222222	0.904762	0.0555556	0.420635	0.190476	0.555556	0.015873
467.3012@5.52	LC-MS	0.880726	0.84127	0.730159	0.690476	0.84127	0.730159	0.547619	0.547619	0.555556	0.555556	0.84127
468.3549@6.274289	LC-MS	0.870134	0.84127	0.904762	0.547619	1	1	0.420635	1	0.412698	0.904762	0.547619
469.3506@5.041719	LC-MS	0.301112	0.309524	0.730159	0.84127	0.420635	0.111111	0.222222	0.690476	0.904762	0.190476	0.222222
471.2885@5.707461	LC-MS	0.00847813	0.015873	0.015873	0.00793651	0.00793651	0.190476	0.0749129	0.420635	1	0.412698	0.690476
471.3341@5.1568475	LC-MS	0.622401	1	0.285714	0.690476	1	0.555556	0.690476	0.84127	0.111111	0.412698	0.84127
472.24@5.699157	LC-MS	0.00966198	0.031746	0.015873	0.00793651	0.00793651	0.190476	0.0749129	0.420635	1	0.412698	0.690476
472.2836@5.7059903	LC-MS	0.00188427	0.420635	0.015873	0.00793651	0.00793651	0.031746	0.0555556	0.015873	0.285714	0.285714	0.031746
478.2718@5.9742613	LC-MS	0.00347387	0.309524	0.015873	0.00793651	0.00793651	0.190476	0.00793651	0.00793651	1	1	0.309524
478.2736@5.6973004	LC-MS	0.026564	0.547619	0.031746	0.222222	0.150794	0.031746	0.0555556	0.0555556	0.0634921	0.412698	0.84127
481.1878@5.6975403	LC-MS	0.175956	0.222222	0.031746	1	0.690476	0.555556	0.150794	0.222222	0.111111	0.285714	1
481.3148@5.651	LC-MS	0.0430495	0.309524	0.730159	1	0.150794	0.285714	0.0555556	0.309524	0.412698	0.015873	0.00793651
481.3166@5.726	LC-MS	0.105191	0.031746	0.190476	0.00793651	0.222222	0.730159	1	0.547619	0.412698	1	0.547619
481.3594@5.884968	LC-MS	0.0875606	1	0.190476	0.420635	0.420635	0.015873	0.222222	0.0952381	0.190476	0.0634921	0.690476
481.4079@6.210341	LC-MS	0.121763	0.690476	0.904762	0.150794	0.547619	0.412698	0.0555556	0.84127	0.111111	0.285714	0.031746
481.4129@6.212455	LC-MS	0.571934	1	0.555556	0.150794	0.222222	0.555556	0.463344	1	1	0.555556	0.309524
492.001@5.922	LC-MS	0.328096	0.690476	0.111111	0.0952381	0.0952381	0.730159	0.690476	0.420635	0.730159	0.904762	0.84127
493.3161@5.5776453	LC-MS	0.653971	0.84127	1	0.547619	0.84127	0.555556	0.420635	0.547619	0.111111	0.412698	1
495.3321@5.869328	LC-MS	0.0103388	0.150794	0.015873	0.00793651	0.00793651	0.111111	0.0952381	0.150794	0.730159	0.555556	1
495.3323@5.7789993	LC-MS	0.563027	0.420635	0.412698	0.222222	0.309524	1	0.547619	1	0.730159	0.904762	0.309524
495.3635@5.0953307	LC-MS	0.336894	0.420635	0.904762	1	0.222222	0.555556	0.420635	1	1	0.190476	0.031746
496.3353@5.897695	LC-MS	0.0294972	0.0952381	0.190476	0.309524	0.00793651	1	0.690476	0.150794	0.555556	0.111111	0.015873
497.3821@5.2573004	LC-MS	0.0901239	0.84127	0.285714	0.0555556	0.690476	0.285714	0.0952381	0.690476	0.904762	0.285714	0.00793651
497.3902@6.3534627	LC-MS	0.00964018	0.690476	0.555556	0.00793651	0.420635	0.412698	0.00793651	1	0.015873	0.0634921	0.00793651
498.3661@2.94	LC-MS	0.714984	0.690476	0.730159	0.309524	0.309524	0.730159	0.547619	0.690476	0.412698	0.904762	1
4-acetamido-Butanoic acid	GC-MS	0.633213	1	0.730159	0.547619	0.420635	0.555556	0.222222	0.309524	0.730159	0.555556	0.84127
4-amino-Butanoic acid	GC-MS	0.043481	0.222222	0.0634921	0.015873	0.031746	0.285714	0.0952381	0.222222	0.555556	0.904762	0.690476
4-Biphenylamine	LC-MS	0.420819	0.309524	0.904762	0.222222	0.150794	0.412698	0.690476	0.690476	0.412698	0.285714	1
4-octadecylenic acid	LC-MS	0.00163337	0.222222	0.015873	0.00793651	0.015873	0.0634921	0.00793651	0.015873	0.015873	0.190476	0.547619
5,8,11,14-(Z,Z,Z,Z)-Eicosatetraenoic acid	GC-MS	0.492625	0.690476	0.730159	0.309524	0.690476	0.555556	0.150794	0.222222	0.412698	0.904762	0.84127
5,8-Dihydroxy-3,4-dihydrocarbostyril	LC-MS	0.528167	0.690476	0.412698	0.84127	0.690476	0.190476	0.420635	0.84127	0.285714	0.285714	0.690476
501.2851@5.448	LC-MS	0.584776	0.309524	0.190476	0.420635	1	0.730159	0.84127	0.420635	1	0.285714	0.690476
502.1867@5.697222	LC-MS	0.0305084	0.00793651	0.015873	0.00793651	0.690476	1	0.420635	0.420635	0.904762	0.285714	0.150794
503.3093@5.588568	LC-MS	0.236583	0.547619	0.0634921	0.222222	0.031746	0.730159	0.84127	0.420635	0.904762	0.904762	0.420635
503.9787@2.0673335	LC-MS	0.0197688	0.309524	0.015873	0.00793651	0.015873	0.190476	0.0749129	0.420635	1	0.412698	0.690476
507.3298@5.676008	LC-MS	0.31503	0.309524	0.555556	0.84127	0.690476	0.111111	0.420635	0.0952381	0.285714	0.904762	0.547619
507.3317@5.71925	LC-MS	0.00864212	0.00793651	0.190476	0.150794	0.420635	0.015873	0.00793651	0.00793651	1	0.412698	0.690476
508.2013@5.69753	LC-MS	0.00255284	0.420635	0.111111	0.00793651	0.015873	0.111111	0.00793651	0.015873	0.015873	0.111111	0.420635
509.1862@5.6987705	LC-MS	0.00681346	0.00793651	0.015873	0.00793651	0.00793651	0.190476	0.0555556	0.222222	1	1	0.690476
509.3468@5.924	LC-MS	0.602233	0.547619	0.904762	0.547619	0.690476	0.555556	0.84127	0.150794	0.730159	0.412698	0.420635
515.3043@5.7086296	LC-MS	0.0191943	0.015873	0.015873	0.00793651	0.00793651	0.555556	0.463344	1	1	0.412698	0.690476
516.2918@5.7	LC-MS	0.426827	0.84127	0.285714	1	0.222222	0.412698	0.84127	0.222222	0.412698	1	0.222222
518.1582@5.6968083	LC-MS	0.155641	0.84127	0.730159	0.015873	0.547619	0.555556	0.0555556	0.420635	0.0634921	0.730159	0.690476
519.3297@5.684433	LC-MS	0.0350738	1	0.015873	0.150794	0.84127	0.015873	0.150794	0.690476	0.111111	0.031746	0.547619
519.3303@5.6598945	LC-MS	0.181103	0.547619	0.190476	0.222222	0.84127	0.111111	0.222222	0.84127	0.555556	0.0634921	0.222222
521.2761@5.632938	LC-MS	0.0223418	0.547619	0.904762	0.00793651	0.0952381	0.730159	0.015873	0.150794	0.031746	0.190476	0.420635
521.3485@5.8041935	LC-MS	0.120622	0.420635	0.190476	0.222222	0.031746	0.412698	0.84127	0.0952381	0.412698	0.904762	0.150794
522.1088@0.9151312	LC-MS	0.0583363	0.84127	0.0634921	0.150794	0.690476	0.015873	0.015873	0.547619	0.555556	0.190476	0.547619
522.3507@5.805337	LC-MS	0.0878068	0.222222	0.0634921	0.0952381	0.0555556	0.190476	0.309524	0.150794	0.904762	0.412698	0.690476
523.2909@5.81	LC-MS	0.00810178	1	0.031746	0.00793651	0.031746	0.111111	0.015873	0.015873	0.412698	0.730159	0.222222
523.3632@6.041682	LC-MS	0.0493175	0.222222	0.0634921	0.031746	0.309524	0.111111	0.0952381	0.690476	0.555556	0.111111	0.222222
525.2857@5.453893	LC-MS	0.935065	0.690476	1	0.547619	0.690476	0.904762	1	0.84127	0.555556	0.904762	0.690476
525.3504@5.266556	LC-MS	0.405871	0.222222	0.190476	0.420635	1	0.904762	1	0.309524	0.730159	0.190476	0.420635
526.3097@5.914539	LC-MS	0.0109308	0.0555556	0.015873	0.00793651	0.00793651	0.190476	0.0749129	0.420635	1	0.412698	0.690476
527.2373@5.668	LC-MS	0.573463	0.84127	0.555556	0.150794	0.309524	0.904762	0.463344	0.84127	0.285714	0.904762	0.690476
527.2999@5.51741	LC-MS	0.734103	0.84127	0.904762	0.690476	0.690476	0.412698	0.309524	0.420635	0.730159	0.730159	0.420635
527.3@5.516178	LC-MS	0.216191	1	0.190476	0.015873	0.150794	0.730159	0.150794	0.690476	0.555556	0.904762	0.84127
529.3163@5.600456	LC-MS	0.554484	0.84127	0.412698	0.84127	0.222222	0.555556	0.84127	0.222222	0.904762	0.412698	0.420635
530.4003@6.3471355	LC-MS	0.864084	0.309524	0.730159	0.547619	0.547619	1	0.84127	0.690476	1	0.730159	0.84127
536.16@2.0818498	LC-MS	0.252956	0.222222	0.412698	0.031746	0.150794	0.730159	0.547619	0.420635	0.730159	0.555556	0.420635
541.3372@5.774569	LC-MS	0.624699	0.547619	0.190476	0.222222	0.420635	0.730159	1	0.690476	0.555556	0.904762	1
544.0912@0.917909	LC-MS	0.0604034	1	0.111111	0.0952381	0.690476	0.031746	0.015873	0.547619	0.730159	0.190476	0.222222
545.3461@5.7620287	LC-MS	0.403306	0.547619	0.015873	0.309524	0.690476	0.190476	0.84127	1	0.730159	0.730159	1
547.2873@5.574385	LC-MS	0.959327	0.690476	0.904762	0.84127	1	0.904762	1	0.690476	0.904762	0.730159	0.547619
549.3773@6.0568213	LC-MS	0.507033	1	0.555556	0.150794	1	0.555556	0.222222	1	0.730159	0.730159	0.222222
559.305@5.7085905	LC-MS	0.0107041	1	0.015873	0.00793651	0.00793651	0.190476	0.0555556	0.0952381	0.285714	0.285714	0.690476
564.5294@6.40697	LC-MS	0.268837	0.222222	0.031746	0.0952381	0.690476	0.190476	0.547619	1	0.412698	0.730159	0.690476
567.3314@5.6228914	LC-MS	0.943599	0.690476	0.904762	0.420635	1	0.904762	1	1	0.555556	1	0.690476
567.3539@5.8028092	LC-MS	0.360459	0.150794	0.285714	0.420635	1	0.412698	0.309524	0.222222	1	0.285714	0.690476
569.275@5.7912693	LC-MS	0.203903	0.222222	0.190476	0.420635	0.031746	1	0.84127	0.420635	1	0.285714	0.222222
569.2774@5.5544295	LC-MS	0.0269716	0.420635	0.285714	0.00793651	0.00793651	0.904762	0.309524	1	0.031746	0.111111	0.0952381
569.3415@5.6689186	LC-MS	0.929528	1	0.904762	0.84127	1	0.904762	0.420635	0.690476	0.555556	1	0.690476
569.369@6.041011	LC-MS	0.0621071	0.420635	0.031746	0.0555556	0.0555556	0.0634921	0.309524	0.222222	0.555556	0.730159	1
570.1725@5.6966357	LC-MS	0.299833	0.0952381	0.412698	0.031746	0.690476	0.730159	0.690476	0.84127	0.412698	1	0.420635
571.3627@5.812809	LC-MS	0.751756	0.690476	1	0.420635	1	0.730159	0.690476	0.690476	0.555556	0.730159	0.222222
573.0861@1.5413736	LC-MS	0.181309	1	1	0.309524	0.031746	0.904762	0.420635	0.0952381	0.730159	0.412698	0.0555556
575.4604@6.3473244	LC-MS	0.254896	0.0952381	0.285714	0.0952381	0.0555556	1	0.420635	0.84127	1	0.904762	1
579.2826@5.772576	LC-MS	0.667693	0.420635	0.412698	1	0.547619	0.904762	0.420635	0.547619	0.730159	0.904762	0.150794
579.3341@5.405211	LC-MS	0.0633371	0.309524	0.190476	0.00793651	0.0952381	0.555556	0.031746	0.309524	0.555556	1	0.690476
579.3523@5.756735	LC-MS	0.0707554	0.0952381	0.111111	0.0952381	0.031746	0.285714	1	0.150794	0.412698	0.730159	0.222222
589.3329@5.770789	LC-MS	0.535166	1	0.412698	0.309524	0.84127	0.190476	0.309524	0.690476	1	0.555556	0.420635
591.2573@5.6890697	LC-MS	0.26498	0.690476	0.555556	0.420635	0.150794	0.730159	0.420635	0.0952381	0.904762	0.111111	0.309524
591.2575@5.7900352	LC-MS	0.874132	0.547619	0.730159	0.690476	0.420635	0.730159	1	0.84127	1	0.730159	0.547619
593.2729@5.4525394	LC-MS	0.922833	0.690476	0.730159	1	1	0.730159	0.420635	0.547619	0.904762	0.904762	1
593.3654@5.786745	LC-MS	0.220321	0.84127	0.730159	0.150794	0.222222	0.730159	0.222222	0.547619	0.285714	0.190476	0.0952381
5alpha-cholest-8-en-3beta-ol	LC-MS	0.716454	1	0.412698	0.690476	0.547619	0.555556	0.690476	0.84127	0.285714	0.904762	0.420635
5a-Tetrahydrocorticosterone	LC-MS	0.00562673	0.00793651	0.015873	0.00793651	0.00793651	0.555556	0.420635	0.150794	0.111111	0.190476	0.309524
5'-Methylthioadenosine	LC-MS	0.470016	0.690476	0.904762	0.420635	0.222222	0.904762	0.309524	0.222222	0.555556	0.285714	0.84127
604.3648@6.0069227	LC-MS	0.00503494	0.0555556	0.015873	0.00793651	0.00793651	0.0634921	0.0555556	0.046533	1	1	0.690476
609.3257@5.7735395	LC-MS	0.746794	0.420635	0.412698	1	0.690476	1	0.420635	0.84127	0.285714	0.555556	0.84127
609.5326@6.399218	LC-MS	0.0982031	0.309524	0.190476	0.015873	1	0.730159	0.00793651	1	0.730159	0.555556	0.150794
613.1731@4.940436	LC-MS	0.642309	1	0.730159	0.690476	1	0.190476	0.309524	1	0.412698	0.285714	0.690476
613.3373@5.6154346	LC-MS	0.22627	1	1	0.150794	0.00793651	0.730159	0.309524	0.222222	0.730159	0.285714	1
615.1682@4.940219	LC-MS	0.781981	0.84127	0.555556	0.420635	1	0.285714	0.420635	1	0.730159	0.730159	0.690476
618.1913@5.97438	LC-MS	0.0030031	0.690476	0.190476	0.00793651	0.015873	0.111111	0.00793651	0.015873	0.015873	0.111111	0.547619
634.1612@5.9765716	LC-MS	0.0160321	0.00793651	0.015873	0.00793651	0.00793651	0.555556	0.463344	1	1	0.412698	0.690476
635.4142@6.0168085	LC-MS	0.100137	1	0.190476	0.015873	0.0952381	0.190476	0.309524	0.150794	0.730159	0.412698	0.222222
636.1639@5.9758463	LC-MS	0.146333	0.547619	0.730159	0.690476	0.150794	0.904762	0.222222	0.0555556	0.190476	0.0634921	0.420635
636.2974@5.735769	LC-MS	0.0078202	0.150794	0.015873	0.00793651	0.00793651	0.111111	0.690476	0.0952381	0.190476	0.730159	0.0952381
637.3573@6.0412235	LC-MS	0.00405992	0.015873	0.015873	0.00793651	0.00793651	0.285714	0.00793651	0.0952381	1	0.904762	0.309524
641.389@2.8483493	LC-MS	0.13208	0.0952381	0.111111	0.0555556	0.222222	0.904762	0.309524	0.547619	1	0.285714	0.222222
649.4306@6.086475	LC-MS	0.0146056	0.0555556	0.0634921	0.031746	0.015873	1	0.309524	0.031746	0.730159	0.111111	0.0952381
660.166@4.9393997	LC-MS	0.550436	0.84127	0.190476	0.84127	1	0.285714	0.916563	0.690476	0.412698	0.190476	0.690476
661.2595@5.452159	LC-MS	0.696833	0.84127	0.285714	0.690476	0.547619	0.285714	0.420635	0.547619	0.904762	0.904762	1
663.1075@1.5102195	LC-MS	0.150283	0.84127	0.111111	0.0555556	0.150794	0.285714	0.0952381	0.222222	0.904762	0.904762	1
665.4272@6.0252967	LC-MS	0.034031	0.690476	0.190476	0.00793651	0.0952381	0.111111	0.031746	0.0952381	1	0.285714	0.150794
668.3243@5.7183356	LC-MS	0.00102135	1	0.015873	0.00793651	0.00793651	0.015873	0.031746	0.00793651	0.904762	0.031746	0.031746
677.3134@5.77414	LC-MS	0.923842	0.547619	0.730159	0.84127	1	1	0.84127	1	0.555556	0.412698	0.420635
680.5243@5.976389	LC-MS	0.0262845	0.547619	0.0634921	0.00793651	0.150794	0.904762	0.031746	0.150794	0.015873	0.190476	0.150794
683.1555@4.940339	LC-MS	0.688061	1	0.730159	0.84127	0.84127	0.190476	0.309524	1	0.412698	0.412698	0.690476
694.1243@0.9430858	LC-MS	0.14747	0.547619	0.111111	0.84127	0.547619	0.015873	0.420635	1	0.190476	0.111111	0.420635
6-Formylindolo [3,2-B] carbazole	LC-MS	0.458684	0.690476	0.904762	0.309524	1	0.730159	0.222222	1	0.111111	1	0.150794
703.3286@5.8036346	LC-MS	0.479705	0.309524	0.730159	0.420635	0.84127	0.285714	0.547619	0.0952381	0.730159	0.555556	0.420635
705.5297@6.41	LC-MS	0.062489	0.84127	0.285714	0.150794	0.84127	0.0634921	0.00793651	0.690476	0.555556	0.111111	0.0555556
715.5235@6.3965135	LC-MS	0.254896	1	0.111111	0.309524	0.420635	0.111111	0.0952381	0.420635	0.412698	0.730159	1
715.556@6.1717925	LC-MS	0.0579785	0.690476	1	0.0952381	0.309524	0.730159	0.015873	0.84127	0.0634921	0.412698	0.015873
723.5195@6.4145627	LC-MS	0.0745243	1	0.412698	0.0952381	0.690476	0.190476	0.015873	0.84127	0.285714	0.285714	0.031746
729.247@5.4524207	LC-MS	0.219669	0.690476	0.412698	0.150794	0.00793651	0.555556	0.309524	0.222222	0.730159	1	1
729.575@6.2329307	LC-MS	0.701227	0.547619	1	0.84127	0.84127	0.904762	0.222222	0.309524	0.412698	0.904762	0.547619
731.0948@1.5092413	LC-MS	0.770325	0.547619	0.904762	0.309524	0.84127	0.412698	0.690476	0.463344	0.555556	0.904762	0.84127
737.4979@6.247314	LC-MS	0.0167644	0.222222	0.111111	0.00793651	0.00793651	0.412698	0.0159707	0.0952381	1	0.730159	0.690476
737.4984@6.2513194	LC-MS	0.221385	0.309524	0.111111	0.0555556	0.309524	0.730159	0.420635	1	0.904762	0.412698	0.222222
741.5702@6.186	LC-MS	0.0303035	0.420635	0.730159	0.150794	0.031746	0.904762	0.0952381	0.222222	0.111111	0.190476	0.00793651
745.3@5.77364	LC-MS	0.872636	0.690476	0.904762	0.84127	0.84127	0.555556	0.420635	0.547619	1	0.555556	0.690476
747.5307@6.396299	LC-MS	0.137109	1	0.190476	0.015873	0.84127	0.285714	0.0952381	0.84127	0.730159	0.412698	0.150794
747.5582@6.248	LC-MS	0.0480297	0.547619	0.555556	0.150794	0.547619	0.031746	0.0555556	0.690476	0.412698	0.031746	0.031746
749.5351@6.392249	LC-MS	0.00548983	0.015873	0.111111	0.150794	0.0555556	0.031746	0.00793651	0.0555556	0.285714	0.285714	0.0555556
750.5729@6.3590436	LC-MS	0.0903768	0.420635	0.730159	0.84127	0.547619	0.730159	0.150794	0.222222	0.015873	0.111111	0.00793651
755.42@3.345869	LC-MS	0.1733	0.222222	0.285714	0.150794	1	0.730159	1	0.0952381	0.730159	0.285714	0.0555556
759.501@6.406	LC-MS	0.0579547	0.309524	0.111111	0.031746	1	0.555556	0.015873	0.84127	0.730159	0.285714	0.031746
759.5756@6.251798	LC-MS	0.190317	0.84127	0.412698	0.150794	1	0.412698	0.0159707	0.84127	0.285714	0.555556	0.222222
760.5792@6.1433463	LC-MS	0.570362	0.547619	0.730159	0.150794	0.420635	0.904762	0.916563	0.345742	1	0.190476	0.309524
761.4982@6.237854	LC-MS	0.840712	1	0.555556	0.84127	0.309524	0.904762	1	0.547619	0.555556	0.555556	0.690476
763.5152@6.363	LC-MS	0.0217045	0.00793651	0.190476	0.00793651	0.222222	0.412698	0.0555556	0.690476	0.111111	0.904762	0.150794
765.5174@6.4	LC-MS	0.382581	0.222222	0.190476	0.150794	0.309524	0.555556	0.420635	0.84127	0.904762	0.555556	0.690476
765.5184@6.373596	LC-MS	0.0677164	0.150794	0.190476	0.015873	0.150794	0.730159	0.0555556	0.690476	0.285714	0.904762	0.150794
765.5242@6.3604198	LC-MS	0.0214107	0.150794	0.111111	0.00793651	0.222222	1	0.00793651	1	0.031746	0.730159	0.150794
766.5323@6.379999	LC-MS	0.0526831	0.150794	0.111111	0.031746	0.150794	1	0.150794	0.420635	0.190476	0.412698	0.0555556
775.5122@6.3019414	LC-MS	0.592523	0.690476	0.555556	0.309524	0.690476	0.730159	0.0952381	0.547619	0.412698	0.904762	0.690476
775.547@6.4533515	LC-MS	0.069502	1	0.412698	0.222222	0.0555556	0.0634921	0.031746	0.031746	0.555556	0.904762	0.690476
781.5589@6.2326126	LC-MS	0.142754	0.222222	0.190476	0.150794	0.690476	1	0.690476	0.150794	0.904762	0.0634921	0.0952381
781.5593@6.282494	LC-MS	0.494489	0.150794	0.730159	0.222222	0.420635	0.730159	1	0.420635	0.555556	0.904762	0.420635
787.5796@6.180263	LC-MS	0.0179255	0.420635	0.904762	0.0952381	0.00793651	0.412698	0.0952381	0.150794	0.111111	0.190476	0.00793651
787.6028@6.333318	LC-MS	0.0256686	0.222222	0.555556	0.547619	0.0952381	0.555556	0.015873	0.547619	0.0634921	0.111111	0.00793651
789.5303@6.3626194	LC-MS	0.101419	0.0952381	0.0634921	0.031746	0.0555556	0.904762	0.150794	0.84127	1	0.904762	0.690476
789.5952@6.2891197	LC-MS	0.0249501	1	1	0.015873	0.547619	0.904762	0.00793651	1	0.015873	0.904762	0.00793651
796.5209@6.40118	LC-MS	0.357382	0.222222	0.190476	0.0952381	0.309524	0.555556	0.420635	0.84127	0.904762	0.555556	0.84127
800.5501@6.4357753	LC-MS	0.302823	1	0.190476	0.84127	0.84127	0.015873	1	0.84127	0.190476	0.190476	0.84127
801.4593@6.37136	LC-MS	0.381547	0.420635	0.285714	0.150794	0.309524	0.904762	0.150794	0.84127	0.285714	1	0.690476
806.5627@6.301092	LC-MS	0.816678	0.547619	0.730159	0.420635	1	1	1	0.420635	0.904762	0.555556	0.547619
807.4773@6.36919	LC-MS	0.0117139	0.015873	0.111111	0.00793651	0.0952381	0.904762	0.00793651	0.690476	0.111111	0.904762	0.0952381
807.4996@6.3796787	LC-MS	0.00670388	0.150794	0.0634921	0.00793651	0.0952381	0.285714	0.00793651	0.690476	0.285714	0.285714	0.00793651
807.5506@6.124	LC-MS	0.00501823	0.00793651	0.730159	0.0952381	0.309524	0.015873	0.00793651	0.015873	0.015873	0.190476	0.84127
815.5079@6.389921	LC-MS	0.0146371	0.031746	0.015873	0.00793651	0.0952381	0.0634921	0.015873	0.690476	0.904762	0.555556	0.84127
816.5155@6.3960404	LC-MS	0.0519929	0.150794	0.555556	0.690476	0.309524	0.0634921	0.00793651	0.150794	0.730159	0.190476	0.0555556
831.5012@6.36193	LC-MS	0.0754652	0.015873	0.111111	0.015873	0.420635	0.555556	0.690476	0.420635	0.285714	0.730159	0.309524
833.4891@6.373	LC-MS	0.235196	0.420635	0.412698	0.150794	0.420635	0.904762	0.0555556	0.84127	0.555556	0.412698	0.0952381
834.5195@6.3826294	LC-MS	0.0351179	0.150794	0.0634921	0.031746	0.84127	1	0.547619	0.00793651	0.555556	0.190476	0.0555556
835.5256@6.222962	LC-MS	0.0939134	0.309524	0.111111	0.309524	0.222222	0.904762	0.547619	0.0952381	0.555556	0.0634921	0.0555556
835.5308@6.3186398	LC-MS	0.00529759	0.420635	0.555556	0.00793651	0.00793651	0.730159	0.015873	0.015873	0.0634921	0.0634921	0.309524
836.5358@6.477	LC-MS	0.0600828	0.309524	0.904762	0.222222	0.0555556	0.730159	0.309524	0.015873	0.730159	0.0634921	0.0555556
837.5307@6.26751	LC-MS	0.0448934	0.0555556	0.190476	0.420635	0.420635	0.015873	0.222222	0.690476	0.0634921	0.0634921	0.547619
837.5325@6.272	LC-MS	0.0228032	0.031746	0.015873	0.00793651	0.00793651	0.555556	0.463344	1	1	0.412698	0.690476
839.5428@6.3383107	LC-MS	0.104525	0.150794	0.412698	0.0952381	0.420635	0.555556	0.0952381	0.420635	0.111111	0.730159	0.0555556
841.5235@6.3951716	LC-MS	0.322637	0.420635	0.111111	0.0952381	0.309524	0.285714	0.420635	1	0.904762	0.555556	0.84127
848.4974@5.6076665	LC-MS	0.0289709	0.690476	0.015873	0.00793651	0.031746	0.190476	0.0749129	0.420635	1	0.412698	0.690476
848.4996@6.1986666	LC-MS	0.00556434	0.420635	0.015873	0.00793651	0.309524	0.015873	0.0952381	0.600402	0.015873	0.031746	0.150794
857.5172@6.36375	LC-MS	0.511948	0.0952381	0.190476	0.150794	0.690476	0.730159	1	0.84127	1	0.904762	1
857.5817@6.2883782	LC-MS	0.0131245	0.420635	0.730159	0.00793651	0.690476	0.904762	0.00793651	0.309524	0.015873	0.412698	0.00793651
859.529@6.249743	LC-MS	0.0247289	0.0952381	0.015873	0.0952381	0.0555556	0.412698	0.309524	0.420635	0.031746	0.0634921	0.547619
863.439@6.3600197	LC-MS	0.0365121	0.0952381	0.0634921	0.015873	0.031746	0.555556	0.031746	0.690476	0.555556	1	0.420635
866.5066@6.1155777	LC-MS	0.00833125	0.84127	0.015873	0.00793651	0.547619	0.031746	0.015873	0.690476	0.190476	0.031746	0.150794
866.5073@5.5534167	LC-MS	0.0371368	0.0555556	0.015873	0.00793651	0.031746	0.555556	0.463344	1	1	0.412698	0.690476
873.4646@6.3917418	LC-MS	0.0270058	0.222222	0.190476	0.309524	0.222222	1	0.84127	0.00793651	0.904762	0.015873	0.015873
875.4881@6.3859677	LC-MS	0.0202996	0.150794	0.285714	0.015873	1	0.730159	0.031746	0.222222	0.0634921	0.190476	0.015873
879.6164@5.202	LC-MS	0.251487	0.309524	0.285714	0.150794	0.547619	0.730159	1	0.0952381	1	0.412698	0.0952381
883.495@6.3901415	LC-MS	0.0165376	0.0952381	0.015873	0.00793651	0.0952381	0.0634921	0.015873	0.690476	0.904762	0.555556	0.690476
883.534@5.5385	LC-MS	0.00725656	0.309524	0.015873	0.00793651	0.031746	0.0634921	0.0159707	0.0952381	1	0.412698	0.690476
883.5341@6.2041764	LC-MS	0.00857858	0.690476	0.015873	0.00793651	1	0.015873	0.00793651	0.463344	0.190476	0.111111	0.150794
883.5342@6.127861	LC-MS	0.0517985	0.0952381	0.190476	0.00793651	1	0.190476	0.015873	0.345742	0.285714	0.285714	0.150794
887.5595@6.1529098	LC-MS	0.0363141	0.420635	0.190476	0.00793651	0.0952381	0.111111	0.015873	0.547619	0.555556	0.555556	0.150794
888.4896@6.10835	LC-MS	0.00471576	0.0952381	0.015873	0.00793651	0.150794	0.015873	0.00793651	1	0.412698	0.111111	0.150794
888.5589@5.9640627	LC-MS	0.645142	0.222222	0.730159	1	1	0.412698	0.345742	0.249153	0.555556	1	1
888.5608@6.2705827	LC-MS	0.00838961	0.690476	0.190476	0.00793651	0.00793651	0.0634921	0.00793651	0.031746	0.730159	0.730159	0.222222
889.4576@6.3707824	LC-MS	0.0228032	0.031746	0.015873	0.00793651	0.00793651	0.555556	0.463344	1	1	0.412698	0.690476
893.4668@6.372369	LC-MS	0.0106624	0.150794	0.111111	0.00793651	0.150794	0.412698	0.00793651	0.84127	0.015873	1	0.0555556
8-IODOCATECHIN TETRAMETHYL ETHER	LC-MS	0.0091497	0.420635	0.190476	0.00793651	0.031746	0.730159	0.00793651	0.150794	0.015873	0.111111	1
902.5038@6.393194	LC-MS	0.0137091	0.150794	0.111111	0.00793651	0.150794	0.555556	0.00793651	0.547619	0.412698	0.730159	0.00793651
909.5095@6.395181	LC-MS	0.311831	0.309524	0.111111	0.0952381	0.222222	0.412698	0.547619	0.547619	0.904762	0.904762	1
917.4571@6.3687267	LC-MS	0.0210041	0.031746	0.412698	0.00793651	0.690476	1	0.00793651	0.690476	0.285714	0.730159	0.00793651
919.4913@6.395181	LC-MS	0.428467	0.150794	0.412698	0.150794	0.150794	1	0.916563	0.600402	1	0.730159	0.690476
921.0024@6.2254734	LC-MS	0.131926	0.150794	0.730159	1	0.150794	0.0634921	0.420635	0.150794	0.412698	0.190476	0.0952381
925.4972@6.37	LC-MS	0.246131	0.690476	0.555556	0.547619	1	1	0.690476	0.031746	0.730159	0.111111	0.031746
933.6305@5.943845	LC-MS	0.151159	0.309524	0.190476	0.420635	0.420635	0.0634921	0.222222	0.046533	0.730159	0.412698	1
938.5846@5.9433208	LC-MS	0.195298	0.547619	0.730159	0.84127	1	0.015873	0.309524	0.0952381	0.190476	0.190476	0.84127
943.4746@6.3854146	LC-MS	0.0243645	0.420635	0.111111	0.00793651	0.690476	0.190476	0.00793651	0.84127	0.111111	0.730159	0.0555556
945.4695@6.4012995	LC-MS	0.0189011	0.00793651	0.015873	0.00793651	0.00793651	0.904762	0.463344	1	1	0.730159	0.690476
951.4814@6.398041	LC-MS	0.0129948	0.309524	0.555556	0.015873	0.547619	0.904762	0.00793651	0.00793651	0.412698	0.190476	0.00793651
954.5424@6.218377	LC-MS	0.0133588	0.420635	0.190476	0.00793651	0.00793651	0.111111	0.00793651	0.150794	0.555556	0.730159	0.150794
955.5461@6.287753	LC-MS	0.0168527	0.690476	0.190476	0.00793651	0.00793651	0.0634921	0.031746	0.0952381	0.555556	0.555556	0.222222
956.9787@0.9714434	LC-MS	0.967825	1	0.904762	1	0.690476	1	0.690476	0.690476	0.904762	0.730159	0.690476
958.9763@0.9800564	LC-MS	0.148898	0.309524	0.412698	0.420635	0.547619	0.0634921	0.0555556	0.0555556	0.904762	0.555556	1
961.4604@6.370279	LC-MS	0.249024	0.309524	0.190476	0.0555556	0.547619	0.285714	0.309524	0.690476	0.555556	0.412698	0.420635
967.008@1.0561699	LC-MS	0.205126	0.420635	0.555556	0.00793651	0.547619	0.904762	0.690476	0.420635	0.285714	0.730159	0.031746
967.008@1.8904905	LC-MS	0.517948	0.420635	0.730159	1	0.420635	0.285714	0.420635	0.116074	0.555556	0.730159	0.84127
967.4763@6.3623796	LC-MS	0.22627	0.150794	0.0634921	0.0555556	0.222222	1	0.547619	1	0.555556	0.730159	0.690476
971.4803@6.3992944	LC-MS	0.0228032	0.031746	0.015873	0.00793651	0.00793651	0.555556	0.463344	1	1	0.412698	0.690476
977.4966@6.3952813	LC-MS	0.603627	0.547619	0.190476	0.420635	0.547619	0.285714	1	1	0.730159	0.555556	0.547619
979.4341@6.363694	LC-MS	0.00879411	0.222222	0.031746	0.00793651	0.150794	0.111111	0.00793651	0.222222	0.285714	0.904762	0.0555556
983.996@6.440531	LC-MS	0.0662976	0.547619	0.111111	0.015873	0.0555556	0.285714	0.0952381	0.222222	1	0.730159	0.420635
987.462@6.423725	LC-MS	0.0285064	0.031746	0.0634921	0.00793651	0.150794	0.730159	0.031746	0.547619	0.412698	0.904762	0.222222
993.4861@6.37034	LC-MS	0.00522347	0.00793651	0.111111	0.00793651	0.00793651	0.555556	0.00793651	0.0952381	0.285714	0.730159	0.309524
9-deoxy-9-methylene-16,16-dimethyl -PGE2	LC-MS	0.0593248	0.84127	0.285714	0.222222	0.00793651	0.904762	0.690476	0.0952381	0.555556	0.111111	0.031746
Acitretin Ro 23-4750	LC-MS	0.408719	0.420635	0.412698	0.420635	0.84127	0.904762	1	0.150794	0.904762	0.190476	0.222222
Adenine	LC-MS	0.271956	0.150794	0.0634921	0.031746	0.309524	1	0.84127	1	1	0.904762	0.84127
Adenine + 0.831408	LC-MS	0.152323	0.150794	0.555556	0.420635	0.84127	0.0634921	0.015873	0.222222	0.730159	1	0.690476
Adenosine	GC-MS	0.607815	0.690476	0.555556	0.547619	1	0.412698	0.84127	0.547619	0.190476	0.555556	0.309524
Adenosine	LC-MS	0.577933	0.547619	0.904762	0.690476	0.420635	0.190476	0.420635	0.547619	0.412698	0.412698	0.84127
Adenosine-3'-monophosphate	LC-MS	0.149589	1	0.285714	0.0952381	0.84127	0.111111	0.0555556	0.690476	0.730159	0.412698	0.0952381
Adenosine-5-monophosphate	GC-MS	0.0793743	0.547619	0.190476	0.0952381	0.309524	0.190476	0.015873	0.420635	0.015873	0.730159	0.547619
Alanine	GC-MS	0.157869	0.547619	0.111111	0.031746	0.309524	0.412698	0.150794	0.547619	0.190476	0.904762	0.547619
alpha-Tocopherol	GC-MS	0.0897997	0.420635	0.730159	0.0555556	0.0952381	0.555556	0.222222	0.150794	0.111111	0.111111	0.420635
Anandamide (20:3, n-3)	LC-MS	0.568592	0.84127	0.412698	0.222222	0.420635	0.555556	0.309524	0.309524	0.904762	0.730159	1
Anandamide (20:5, n-3)	LC-MS	0.00957749	0.222222	0.730159	0.00793651	0.222222	1	0.00793651	0.0555556	0.015873	0.190476	0.150794
Arabinonic acid	GC-MS	0.349601	1	0.190476	0.420635	0.0555556	0.412698	0.309524	0.309524	0.904762	0.730159	1
Arabitol	GC-MS	0.151855	1	0.190476	0.547619	0.420635	0.412698	0.547619	0.150794	0.031746	0.0634921	0.547619
Arachidonyl lysolecithin	LC-MS	0.522351	0.547619	0.555556	0.84127	0.309524	0.730159	1	0.309524	1	0.285714	0.150794
Arginine	GC-MS	0.199747	0.420635	0.190476	0.0952381	1	0.190476	0.0952381	0.84127	0.730159	0.412698	0.222222
Ascorbate	LC-MS	0.0136384	0.222222	0.015873	0.309524	0.150794	0.031746	0.84127	0.031746	0.285714	0.015873	0.0952381
Aspartic acid	GC-MS	0.0194595	0.0952381	0.031746	0.015873	0.0555556	0.111111	0.015873	0.150794	0.904762	0.904762	0.84127
beta-Alanine	GC-MS	0.0239036	0.547619	0.904762	0.0952381	0.0555556	0.730159	0.031746	0.015873	0.0634921	0.0634921	0.690476
beta-D-1-O-methyl-Glucopyranoside	GC-MS	0.844021	0.84127	0.412698	0.84127	0.690476	0.904762	0.84127	0.690476	0.904762	0.285714	0.690476
B-ureidoisobutyric acid	LC-MS	0.0267897	0.031746	0.190476	1	0.00793651	0.555556	0.222222	0.309524	0.412698	0.111111	0.031746
C16-OH Sulfatide	LC-MS	0.224023	0.222222	0.0634921	0.222222	0.0952381	0.285714	0.690476	1	0.412698	0.555556	1
C18-Cerebroside	LC-MS	0.52219	0.547619	0.730159	1	0.309524	0.730159	0.222222	0.420635	0.031746	0.730159	0.690476
CerP(d18:1/24:1(15Z))	LC-MS	0.100416	0.015873	0.904762	0.222222	1	0.111111	0.00793651	0.420635	0.730159	0.904762	0.547619
Cholesterol	GC-MS	0.491849	0.150794	0.0634921	0.547619	0.420635	0.285714	0.84127	1	0.730159	0.730159	0.690476
Cholylglycine	LC-MS	0.737966	0.84127	0.555556	1	0.84127	0.555556	0.690476	0.547619	0.412698	0.190476	1
Chondrosine	LC-MS	0.587525	0.84127	0.285714	0.84127	0.84127	0.190476	0.547619	0.547619	0.412698	0.412698	1
cis-11,14,17-Eicosatrienoic acid	LC-MS	0.0716803	1	0.412698	0.015873	0.420635	0.730159	0.0952381	0.222222	0.015873	0.190476	0.84127
cis-4-hydroxy-Proline	GC-MS	0.10465	1	0.111111	0.0555556	0.222222	0.111111	0.0555556	0.222222	0.412698	0.904762	0.84127
Citric acid	GC-MS	0.687148	0.690476	0.412698	0.84127	0.690476	0.904762	0.420635	1	0.190476	0.412698	0.690476
Creatinine	GC-MS	0.0123755	0.84127	0.015873	0.150794	0.00793651	0.031746	0.150794	0.00793651	0.555556	0.285714	0.690476
Dehydroascorbic acid dimer	GC-MS	0.698846	0.309524	0.730159	0.420635	1	0.412698	1	0.547619	0.412698	0.904762	0.547619
Desmethyltrimipramine glucuronide	LC-MS	0.00684637	0.015873	0.015873	0.00793651	0.00793651	0.285714	0.031746	0.309524	1	1	0.222222
Dihydroxyacetone (glycerone)	LC-MS	0.0294848	0.150794	0.285714	0.00793651	0.00793651	0.904762	0.222222	0.222222	0.285714	0.190476	1
DL-10-hydroxy stearic acid	LC-MS	0.767356	0.84127	0.412698	0.420635	0.309524	0.730159	0.84127	0.84127	0.730159	0.412698	0.690476
DL-2-Aminooctanoic acid	LC-MS	0.329933	0.84127	0.904762	0.690476	0.420635	0.730159	0.0555556	0.0952381	0.412698	0.285714	0.690476
DL-N-acetyl-Alanine	GC-MS	0.0722642	0.420635	0.031746	0.015873	0.150794	0.412698	0.150794	0.547619	0.412698	0.904762	0.222222
DL-N-acetyl-Glutamine	GC-MS	0.1733	0.0555556	0.190476	0.150794	0.031746	0.730159	0.547619	1	0.412698	0.730159	0.84127
D-Pantothenic acid	GC-MS	0.00195731	1	0.285714	0.00793651	0.00793651	0.555556	0.015873	0.00793651	0.015873	0.015873	0.420635
ERGOSTEROL ACETATE	LC-MS	0.00793374	0.420635	0.015873	0.547619	0.015873	0.015873	0.420635	0.015873	0.0634921	0.190476	0.150794
Erythronic acid	GC-MS	0.0982423	1	0.555556	0.0952381	0.0952381	0.555556	0.150794	0.309524	0.031746	0.111111	0.690476
Ethanolamine	GC-MS	0.108705	0.84127	0.412698	0.00793651	0.150794	0.285714	0.0952381	0.420635	0.285714	0.555556	0.690476
Ethanolaminephosphate	GC-MS	0.0513114	0.222222	0.015873	0.015873	0.150794	0.190476	0.0952381	0.309524	1	0.904762	1
Fructose	GC-MS	0.673496	1	0.285714	0.309524	0.690476	0.412698	0.420635	0.420635	0.904762	1	1
Fructose-1-phosphate	GC-MS	0.677858	0.547619	0.412698	0.547619	0.84127	0.285714	0.420635	0.420635	0.730159	0.904762	1
Fructose-6-phosphate	GC-MS	0.044081	0.309524	0.730159	0.031746	0.015873	0.412698	0.222222	0.0555556	0.190476	0.190476	0.690476
Fumaric acid	GC-MS	0.43817	0.84127	0.730159	0.309524	0.150794	0.555556	0.309524	0.150794	1	1	0.420635
Galabiosylceramide (d18:1/12:0)	LC-MS	0.86594	0.690476	1	1	0.690476	0.904762	0.309524	0.84127	0.555556	0.904762	0.547619
Galactose	GC-MS	0.033917	0.420635	0.904762	0.015873	0.0952381	0.555556	0.031746	0.309524	0.015873	0.412698	0.309524
GlcAbeta-Cer(d18:1/18:0)	LC-MS	0.0330181	0.420635	0.904762	0.222222	0.015873	0.730159	0.0952381	0.150794	0.111111	0.190476	0.015873
Glc-GP(18:0/20:4(5Z,8Z,11Z,14Z))	LC-MS	0.0561979	0.222222	0.190476	0.00793651	0.222222	0.190476	0.031746	0.690476	0.285714	0.555556	0.150794
Gluconic acid	GC-MS	0.955574	0.84127	0.904762	1	0.84127	0.555556	0.690476	1	0.904762	0.730159	0.690476
Glucose	GC-MS	0.0639346	0.547619	0.904762	0.031746	0.0952381	0.412698	0.0952381	0.420635	0.015873	0.412698	0.420635
Glucose-6-phosphate	GC-MS	0.00458647	0.150794	0.285714	0.00793651	0.00793651	1	0.00793651	0.031746	0.111111	0.0634921	0.690476
Glucosylceramide (d18:1/16:0)	LC-MS	0.21491	0.690476	0.555556	0.222222	0.690476	0.412698	0.150794	0.84127	0.285714	0.190476	0.0555556
Glucosylceramide (d18:1/9Z-18:1)	LC-MS	0.0347665	0.547619	0.730159	0.150794	0.309524	0.190476	0.031746	1	0.111111	0.0634921	0.00793651
Glutamic acid	GC-MS	0.0152544	0.309524	0.015873	0.031746	0.031746	0.031746	0.222222	0.0952381	0.412698	0.555556	0.150794
Glutamine [-H2O]	GC-MS	0.330739	0.420635	0.111111	0.547619	0.690476	0.904762	0.309524	0.222222	0.285714	0.190476	0.690476
Glutathione, oxidized	LC-MS	0.460313	0.690476	0.730159	0.309524	0.84127	0.730159	0.222222	1	0.111111	1	0.150794
Glyceric acid	GC-MS	0.00316756	0.690476	0.015873	0.00793651	0.031746	0.031746	0.00793651	0.015873	0.190476	0.904762	0.420635
Glyceric acid-3-phosphate	GC-MS	0.859166	0.547619	1	0.420635	0.547619	0.904762	1	0.690476	0.412698	0.730159	1
Glycerol-3-phosphate	GC-MS	0.147525	0.84127	0.111111	0.690476	0.0952381	0.031746	0.690476	0.150794	0.190476	0.730159	0.309524
Glycerophosphoglycerol	GC-MS	0.567071	0.690476	0.904762	0.309524	0.309524	0.730159	0.150794	0.420635	0.730159	0.730159	1
Glycine	GC-MS	0.121382	0.420635	0.031746	0.0952381	0.0952381	0.190476	0.222222	0.309524	0.730159	0.730159	1
GPA(16:0/18:1(11Z))	LC-MS	0.547007	0.547619	0.555556	0.150794	0.150794	1	0.690476	0.690476	0.904762	0.555556	0.84127
GPEtn(12:0/0:0)	LC-MS	0.805193	0.420635	0.730159	0.84127	0.547619	0.730159	0.547619	1	0.904762	0.904762	0.309524
GPEtn(16:0/0:0)	LC-MS	0.169061	0.150794	0.412698	0.031746	0.420635	0.285714	0.84127	0.420635	0.190476	0.730159	0.309524
GPEtn(16:0/18:2(9Z,12Z))	LC-MS	0.228958	0.84127	0.111111	0.150794	0.420635	0.190476	0.0555556	0.547619	0.904762	0.555556	0.84127
GPEtn(16:0/20:4(5Z,8Z,11Z,14Z))	LC-MS	0.0560826	0.0952381	0.0634921	0.031746	0.0555556	0.730159	0.0952381	0.84127	0.730159	0.555556	0.150794
GPEtn(16:0/22:6(4Z,7Z,10Z,13Z,16Z,19Z))	LC-MS	0.0320747	0.015873	0.190476	0.00793651	0.0952381	0.730159	0.015873	0.84127	0.190476	0.555556	0.84127
GPEtn(18:0/0:0)	LC-MS	0.550988	0.690476	0.111111	0.690476	0.84127	0.190476	0.84127	0.690476	0.285714	0.555556	1
GPEtn(18:0/20:2(11Z,14Z))	LC-MS	0.0666545	0.547619	0.015873	0.00793651	0.015873	0.555556	0.463344	0.84127	1	0.412698	0.690476
GPEtn(18:0/22:6(4Z,7Z,10Z,13Z,16Z,19Z))	LC-MS	0.0110006	0.015873	0.031746	0.00793651	0.150794	0.412698	0.015873	0.84127	0.0634921	1	0.150794
GPEtn(18:1(9Z)/0:0)	LC-MS	0.785443	1	1	0.547619	0.690476	1	0.690476	0.420635	0.730159	0.555556	0.309524
GPEtn(18:3(9Z,12Z,15Z)/18:3(9Z,12Z,15Z))[U]	LC-MS	0.136312	0.031746	0.111111	0.00793651	0.222222	0.730159	0.84127	1	1	0.555556	0.690476
GPEtn(20:0/14:0)[U]	LC-MS	0.83844	0.84127	1	0.690476	0.84127	0.555556	0.309524	1	0.904762	0.904762	0.309524
GPEtn(20:0/18:1(13Z))	LC-MS	0.0270973	0.420635	0.190476	0.00793651	0.420635	0.190476	0.00793651	0.309524	0.285714	0.730159	0.0952381
GPEtn(20:4(5Z,8Z,11Z,14Z)/20:4(5Z,8Z,11Z,14Z))[U]	LC-MS	0.11579	0.309524	0.412698	0.015873	0.547619	0.730159	0.00793651	0.84127	0.555556	0.730159	0.222222
GPEtn(22:6(4Z,7Z,10Z,13Z,16Z,19Z)/20:4(5Z,8Z,11Z,14Z))[U]	LC-MS	0.025409	0.0952381	0.412698	0.031746	0.222222	0.730159	0.0555556	0.547619	0.031746	0.730159	0.00793651
GPEtn(22:6(4Z,7Z,10Z,13Z,16Z,19Z)/22:6(4Z,7Z,10Z,13Z,16Z,19Z))	LC-MS	0.366424	1	0.904762	0.547619	0.690476	0.904762	0.420635	1	0.111111	0.904762	0.00793651
GPEtn(9:0/11:0)[U]	LC-MS	0.187443	0.420635	0.904762	0.0555556	0.420635	0.555556	0.0952381	0.222222	0.190476	0.904762	0.309524
GPEtnNMe(16:0/18:1(9Z))[U]	LC-MS	0.860527	1	0.904762	1	0.420635	1	1	0.547619	0.730159	0.412698	0.547619
GPGro(14:0/14:0)[U]	LC-MS	0.0105886	0.015873	0.015873	0.00793651	0.00793651	0.190476	0.690476	0.690476	0.111111	0.412698	0.690476
GPGro(16:0/16:0)[U]	LC-MS	0.00341884	0.547619	0.015873	0.00793651	0.00793651	0.031746	0.00793651	0.031746	0.904762	0.730159	0.84127
GPGro(18:0/18:1(11Z))	LC-MS	0.0184864	0.150794	0.904762	0.150794	1	0.015873	0.00793651	0.015873	0.555556	0.412698	0.0555556
GPGro(18:0/20:4(5Z,8Z,11Z,14Z)) / GPGro(18:0/20:4)	LC-MS	0.00144309	0.0952381	0.015873	0.00793651	0.00793651	0.015873	0.00793651	0.00793651	1	0.412698	0.690476
GPGro(18:1(9E)/18:1(9E))[U]	LC-MS	0.0116129	0.015873	0.015873	0.00793651	0.00793651	0.285714	0.150794	0.222222	0.730159	0.555556	0.84127
GPSer(18:1(9Z)/0:0)	LC-MS	0.00483368	0.0952381	0.015873	0.015873	0.0952381	0.730159	0.015873	0.309524	0.015873	0.555556	0.00793651
Guanidylic acid (guanosine monophosphate)	LC-MS	0.138393	0.0952381	0.730159	0.690476	0.222222	0.0634921	0.0952381	0.84127	0.730159	0.111111	0.420635
Guanosine	LC-MS	0.622401	0.690476	0.285714	0.690476	0.690476	0.285714	0.84127	0.690476	0.412698	0.285714	0.690476
Homocysteine	GC-MS	0.0243955	0.0952381	0.0634921	0.015873	0.031746	0.190476	0.0555556	0.0952381	0.730159	0.904762	0.420635
Homoisocitrate	LC-MS	0.932868	0.547619	0.904762	0.84127	1	0.730159	0.84127	0.420635	0.730159	1	1
Homoserine	GC-MS	0.00461082	0.0952381	0.015873	0.00793651	0.00793651	0.190476	0.015873	0.150794	0.285714	0.904762	0.222222
Hydroxydydrosterone glucoronide	LC-MS	0.0875255	0.150794	0.190476	0.0555556	0.84127	0.904762	0.547619	0.0952381	0.904762	0.111111	0.0555556
Hydroxyprogesterone acetate	LC-MS	0.00134964	1	0.031746	0.00793651	0.00793651	0.031746	0.00793651	0.015873	0.015873	0.111111	0.309524
Hypotaurine	GC-MS	0.336309	0.00793651	0.730159	0.690476	0.690476	0.111111	0.690476	0.547619	0.555556	0.904762	0.690476
Hypoxanthine	LC-MS	0.402633	0.690476	0.0634921	1	0.690476	0.555556	0.547619	0.547619	0.111111	0.285714	0.84127
Indoleglycerol phosphate	LC-MS	0.0732969	0.150794	0.285714	0.031746	0.0555556	1	0.222222	0.150794	0.412698	0.190476	0.547619
Inosine	GC-MS	0.430207	0.84127	0.904762	0.420635	0.84127	1	0.0952381	0.420635	0.190476	0.412698	0.420635
Inosine	LC-MS	0.217803	0.309524	0.0634921	0.222222	0.690476	0.190476	0.84127	1	0.190476	0.190476	0.547619
isoamyl nitrite	LC-MS	0.797246	0.420635	0.555556	0.690476	0.420635	0.285714	0.690476	0.690476	0.904762	0.904762	1
Isoleucine	GC-MS	0.386347	1	0.0634921	0.690476	0.547619	0.412698	0.547619	1	0.111111	0.285714	0.690476
Lactic acid	GC-MS	0.0205786	0.84127	0.111111	0.015873	0.031746	0.412698	0.031746	0.0555556	0.190476	0.190476	1
L-a-Lysophosphatidylserine	LC-MS	0.0196181	0.031746	0.015873	0.00793651	0.0555556	0.285714	0.0952381	0.84127	0.555556	0.904762	0.309524
Leucine	GC-MS	0.235889	1	0.730159	0.222222	0.150794	1	0.309524	0.150794	0.285714	0.111111	0.547619
L-Glutamic acid dibutyl ester	LC-MS	0.0853055	0.547619	0.285714	0.031746	0.222222	0.190476	0.031746	0.309524	0.111111	0.904762	0.690476
Linolenoyl lysolecithin	LC-MS	0.656852	0.309524	0.412698	0.222222	0.309524	0.904762	1	0.690476	0.730159	0.904762	0.690476
Lysine	GC-MS	0.548332	0.420635	0.0634921	0.84127	0.84127	0.904762	0.547619	0.84127	0.285714	0.555556	0.690476
Maleamic acid	LC-MS	0.12802	0.420635	0.190476	0.150794	0.309524	0.190476	0.0555556	0.547619	0.111111	1	0.150794
Malic acid	GC-MS	0.240698	0.84127	0.412698	0.222222	0.222222	0.285714	0.150794	0.222222	0.190476	0.730159	0.420635
Mannitol	GC-MS	0.0948176	0.222222	0.412698	1	0.0952381	0.031746	0.690476	0.84127	0.412698	0.015873	0.309524
Mannose	GC-MS	0.672589	1	0.555556	0.309524	0.547619	0.555556	0.309524	0.547619	0.412698	0.904762	1
Mannose-1-phosphate	GC-MS	0.0295844	0.420635	0.015873	0.0555556	0.00793651	0.0634921	0.420635	0.150794	0.730159	0.555556	0.84127
Mannose-6-phosphate	GC-MS	0.0042566	0.0555556	0.285714	0.00793651	0.00793651	0.904762	0.00793651	0.015873	0.190476	0.111111	0.420635
MD004065	GC-MS	0.973012	0.690476	1	0.84127	0.690476	0.730159	0.84127	1	0.904762	0.730159	1
MD004067	GC-MS	0.239378	0.690476	0.730159	1	0.420635	0.730159	0.690476	0.031746	0.285714	0.031746	0.420635
MD004068	GC-MS	0.0175908	0.00793651	0.015873	0.00793651	0.00793651	0.730159	0.690476	0.547619	0.730159	1	0.547619
MD004069	GC-MS	0.0363141	0.690476	0.904762	0.222222	0.015873	0.904762	0.222222	0.00793651	0.190476	0.031746	0.547619
MD004070	GC-MS	0.00310074	0.309524	0.015873	0.00793651	0.00793651	0.190476	0.031746	0.031746	0.412698	0.0634921	0.150794
MD004071	GC-MS	0.109049	0.0555556	0.111111	0.031746	0.0555556	0.904762	0.309524	0.690476	0.555556	0.730159	0.84127
MD004072	GC-MS	0.234419	1	0.730159	1	0.309524	0.111111	0.690476	0.0952381	0.730159	0.015873	0.420635
MD004073	GC-MS	0.00998569	0.00793651	0.015873	0.0952381	0.00793651	0.015873	0.150794	0.0555556	0.285714	0.904762	0.690476
MD004074	GC-MS	0.602233	0.309524	0.730159	0.420635	0.84127	0.412698	0.420635	0.309524	0.412698	0.730159	0.690476
MD004076	GC-MS	0.00679855	0.0555556	0.015873	0.015873	0.015873	0.015873	0.031746	0.150794	0.904762	0.730159	0.84127
MD004077	GC-MS	0.453384	0.547619	0.730159	0.150794	0.547619	0.555556	0.420635	1	0.190476	0.555556	0.420635
MD004078	GC-MS	0.0789909	0.84127	0.730159	0.0952381	0.150794	0.730159	0.150794	0.031746	0.190476	0.0634921	0.420635
MD004081	GC-MS	0.626823	0.309524	0.412698	0.690476	0.84127	0.285714	0.84127	0.690476	0.285714	0.412698	0.84127
MD004084	GC-MS	0.738518	0.547619	0.412698	0.690476	0.547619	0.285714	0.309524	0.84127	0.904762	0.904762	1
MD004085	GC-MS	0.70911	0.309524	0.555556	0.690476	0.84127	0.904762	0.690476	0.222222	1	0.555556	0.420635
MD004088	GC-MS	0.00396583	1	0.031746	0.00793651	0.00793651	0.0634921	0.00793651	0.015873	0.555556	0.555556	1
MD004092	GC-MS	0.182963	0.222222	0.190476	0.150794	0.222222	0.285714	0.0952381	0.420635	0.190476	0.730159	0.690476
MD004093	GC-MS	0.453237	0.309524	0.904762	1	0.84127	0.190476	0.150794	0.150794	0.904762	0.904762	1
MD004096	GC-MS	0.512107	0.547619	0.730159	1	0.222222	0.412698	0.690476	0.690476	0.904762	0.111111	0.420635
MD004097	GC-MS	0.76589	0.547619	0.730159	0.420635	0.222222	0.555556	0.690476	0.690476	1	0.904762	1
MD004099	GC-MS	0.0688272	0.0555556	0.015873	0.031746	0.031746	0.904762	0.690476	0.547619	0.730159	0.904762	1
MD004102	GC-MS	0.735759	0.547619	0.730159	0.420635	0.84127	0.285714	0.420635	0.420635	1	0.904762	1
MD004105	GC-MS	0.0483686	0.547619	0.904762	0.690476	0.222222	0.111111	0.150794	0.00793651	0.412698	0.015873	0.150794
MD004109	GC-MS	0.899316	0.690476	0.730159	1	0.84127	0.412698	0.690476	0.547619	0.730159	1	1
MD004110	GC-MS	0.0456444	0.0555556	0.111111	0.690476	0.031746	0.285714	0.0555556	1	0.190476	0.412698	0.0952381
MD004111	GC-MS	0.0642747	0.0555556	0.015873	0.015873	0.150794	0.285714	0.420635	0.420635	0.555556	0.730159	0.547619
MD004117	GC-MS	0.00742057	0.150794	0.412698	0.00793651	0.015873	0.904762	0.00793651	0.031746	0.190476	0.0634921	0.690476
MD004120	GC-MS	0.00434208	0.0555556	0.015873	0.00793651	0.0555556	0.031746	0.00793651	0.547619	0.412698	0.285714	0.150794
MD004121	GC-MS	0.139255	0.031746	0.412698	0.222222	0.222222	0.190476	0.150794	0.309524	0.904762	0.412698	0.690476
MD004124	GC-MS	0.268934	0.0952381	0.412698	0.222222	0.222222	0.111111	0.84127	0.690476	0.285714	0.730159	1
MD004126	GC-MS	0.222289	0.00793651	0.285714	0.84127	0.309524	0.730159	0.150794	0.420635	0.904762	0.904762	0.420635
MD004127	GC-MS	0.0168744	0.0952381	0.031746	0.015873	0.015873	0.190476	0.0952381	0.0952381	0.555556	0.555556	0.547619
MD004129	GC-MS	0.0345341	0.0952381	0.015873	0.0952381	0.00793651	0.111111	0.84127	0.222222	0.412698	1	0.84127
MD004131	GC-MS	0.558998	1	0.412698	0.690476	0.420635	0.285714	0.309524	0.222222	0.555556	0.904762	1
MD004132	GC-MS	0.18801	0.222222	0.555556	0.420635	1	0.0634921	0.0952381	0.0952381	0.730159	0.412698	0.690476
MD004138	GC-MS	0.0292866	1	0.111111	0.015873	0.0952381	0.111111	0.031746	0.222222	0.0634921	0.555556	0.420635
MD004139	GC-MS	0.378074	0.309524	0.904762	0.309524	0.84127	0.730159	0.0555556	0.547619	0.555556	0.730159	0.222222
MD004140	GC-MS	0.335376	0.690476	0.412698	0.420635	0.690476	0.111111	1	1	0.0634921	0.190476	1
MD004143	GC-MS	0.380516	0.547619	0.904762	1	0.0555556	0.730159	0.690476	0.420635	1	0.190476	0.222222
MD004144	GC-MS	0.0117902	0.309524	0.0634921	0.309524	0.00793651	0.015873	0.150794	0.00793651	0.285714	1	0.420635
MD004146	GC-MS	0.478335	0.0952381	0.285714	1	0.309524	0.190476	0.547619	0.547619	0.904762	0.904762	0.690476
MD004148	GC-MS	0.0246975	0.420635	0.111111	0.031746	0.015873	0.190476	0.031746	0.0555556	0.285714	0.730159	0.420635
MD004149	GC-MS	0.680041	1	0.0634921	0.84127	0.84127	0.412698	0.84127	0.84127	0.555556	0.555556	0.84127
MD004150	GC-MS	0.770835	0.84127	0.730159	0.547619	0.84127	0.555556	0.309524	1	0.412698	1	0.420635
MDX000026-101-xxx	GC-MS	0.480773	0.690476	0.285714	0.420635	0.420635	0.285714	0.420635	1	0.904762	0.190476	0.420635
MDX000034-101-xxx	GC-MS	0.0853055	0.690476	0.111111	0.0555556	0.690476	0.111111	0.0555556	0.84127	0.730159	0.111111	0.150794
MDX000108-101-xxx	GC-MS	0.0172032	0.690476	0.285714	0.420635	0.00793651	0.904762	1	0.00793651	0.555556	0.031746	0.00793651
MDX000164-101-xxx	GC-MS	0.517053	0.420635	0.904762	0.222222	1	0.285714	1	0.690476	0.111111	1	0.420635
MDX000196-101-xxx	GC-MS	0.0343752	0.015873	0.031746	0.0555556	0.015873	0.285714	1	0.309524	0.555556	0.904762	0.309524
MDX000205-101-xxx	GC-MS	0.792715	1	0.111111	0.547619	0.420635	0.730159	0.690476	0.84127	1	0.730159	0.84127
MDX000228-101-xxx	GC-MS	0.30975	1	0.111111	0.690476	0.222222	0.031746	0.84127	0.309524	0.412698	1	0.84127
MDX000301-101-xxx	GC-MS	0.448708	1	0.904762	0.309524	0.420635	0.555556	0.222222	0.309524	0.190476	0.412698	1
MDX000327-101-xxx	GC-MS	0.735759	0.547619	0.730159	0.420635	0.420635	0.555556	1	0.547619	0.412698	0.555556	0.547619
MDX000483-101-xxx	GC-MS	0.231078	0.690476	0.730159	0.420635	0.420635	0.190476	0.309524	1	0.904762	0.031746	0.0952381
MDX000579-101-xxx	GC-MS	0.903671	0.547619	0.412698	0.84127	0.690476	0.555556	1	1	0.904762	0.730159	1
MDX000602-101-xxx	GC-MS	0.000986479	0.0555556	0.015873	0.00793651	0.00793651	0.031746	0.00793651	0.00793651	0.412698	0.0634921	0.547619
MDX000608-101-xxx	GC-MS	0.0195261	1	0.190476	0.309524	0.00793651	0.412698	0.150794	0.015873	0.904762	0.031746	0.0555556
MDX000644-101-xxx	GC-MS	0.0350738	0.420635	0.285714	0.015873	0.420635	0.0634921	0.00793651	0.150794	0.412698	0.555556	0.420635
MDX000668-101-xxx	GC-MS	0.293509	0.150794	0.015873	0.690476	0.420635	0.285714	1	0.84127	0.555556	0.730159	0.309524
Melengestrol acetate	LC-MS	0.0146371	0.84127	0.0634921	0.00793651	0.0555556	0.0634921	0.015873	0.0555556	0.412698	1	0.84127
Methionine	GC-MS	0.776688	0.84127	0.285714	0.547619	0.420635	0.730159	0.547619	0.547619	0.904762	0.904762	1
myo-Inositol	GC-MS	0.146333	0.690476	0.111111	0.84127	0.150794	0.031746	0.547619	0.0555556	0.730159	0.904762	0.309524
myo-Inositol-1-phosphate	GC-MS	0.81005	0.222222	0.285714	1	0.309524	1	1	1	0.904762	0.904762	1
N-(2-hydroxyethyl)icosanamide	LC-MS	0.00488726	0.222222	0.015873	0.222222	0.00793651	0.031746	0.690476	0.0555556	0.015873	0.285714	0.0555556
N-(2-hydroxyethyl)oleamide	LC-MS	0.968245	1	0.904762	0.690476	0.84127	0.904762	0.84127	1	0.412698	0.730159	1
N-(2-hydroxyethyl)palmitamide	LC-MS	0.331778	0.0952381	0.285714	1	0.84127	0.904762	0.0555556	0.420635	0.412698	0.412698	0.690476
N-(2-hydroxyethyl)stearamide	LC-MS	0.362315	1	0.0634921	0.309524	0.031746	0.730159	0.84127	0.690476	0.555556	1	0.690476
N-(3-methyl-butyl) arachidonoyl amine	LC-MS	0.0569412	0.222222	0.015873	0.420635	0.031746	0.0634921	0.84127	0.150794	0.412698	0.190476	0.690476
N, N-dimethylsphingosine	LC-MS	0.0513114	0.222222	0.015873	0.420635	0.0952381	0.015873	0.222222	0.0555556	0.730159	0.904762	0.84127
N1-(5-Phospho-D-ribosyl)-AMP	LC-MS	0.654691	0.309524	0.285714	0.0952381	0.84127	0.730159	1	1	0.730159	0.904762	1
N-ACETYLASPARTYLGLUTAMIC ACID	LC-MS	0.0797272	0.222222	1	0.84127	0.420635	0.015873	0.015873	0.309524	0.190476	0.111111	0.547619
N-Acetyllactosamine	LC-MS	0.128672	0.222222	0.285714	0.0555556	0.031746	0.555556	1	0.84127	0.555556	0.111111	0.309524
N-Acetyl-L-glutamic acid	LC-MS	0.479096	0.222222	0.730159	0.547619	0.690476	0.412698	0.0952381	0.309524	1	0.730159	0.690476
N-acetyl-Serine	GC-MS	0.162287	0.420635	0.730159	0.222222	0.690476	0.190476	0.0952381	0.690476	0.015873	0.730159	0.150794
N-Desethylquinagolide	LC-MS	0.542549	0.84127	1	0.309524	1	0.904762	0.222222	0.84127	0.111111	1	0.309524
Neuramic acid	LC-MS	0.426406	0.309524	0.412698	0.222222	0.150794	0.555556	1	0.84127	0.285714	0.412698	1
N-Oleoyl-D-sphingosine	LC-MS	0.42235	0.547619	0.190476	0.0952381	0.690476	0.285714	0.309524	1	0.412698	0.412698	0.690476
N-Palmitoylsphingosine	LC-MS	0.286068	0.690476	0.190476	0.0952381	0.690476	0.904762	0.690476	0.309524	0.555556	0.190476	0.150794
N-propyl-16,16-dimethyl-5Z,8Z,11Z,14Z-docosatetraenoyl amine	LC-MS	0.12963	0.420635	0.015873	0.420635	0.031746	0.285714	0.84127	0.547619	0.412698	0.190476	0.690476
O-Acetylserine	LC-MS	0.0106995	0.0952381	0.285714	0.547619	1	0.015873	0.00793651	0.015873	0.285714	0.031746	0.0952381
PGF2alpha-11-acetate methyl ester	LC-MS	0.00410869	1	0.031746	0.00793651	0.015873	0.285714	0.015873	0.031746	0.015873	0.111111	0.309524
Phenylalanine	GC-MS	0.511948	0.84127	0.730159	0.222222	0.84127	0.904762	0.150794	1	0.412698	0.730159	0.222222
Phosphohydroxypyruvic acid	LC-MS	0.0239138	1	0.015873	0.222222	0.0952381	0.015873	0.547619	0.0555556	0.190476	0.0634921	0.420635
Phosphoric acid	GC-MS	0.00729506	0.84127	0.285714	0.00793651	0.031746	0.190476	0.00793651	0.015873	0.111111	0.190476	0.84127
Pseudouridine	LC-MS	0.420125	0.420635	0.190476	0.150794	0.222222	0.730159	0.420635	0.547619	0.904762	1	0.84127
Purine	LC-MS	0.157998	0.0555556	0.285714	0.031746	0.031746	1	0.84127	0.916563	0.730159	1	1
Pyroglutamic acid	GC-MS	0.0410385	0.309524	0.730159	0.031746	0.690476	0.555556	0.015873	0.150794	0.0634921	0.285714	0.0952381
Pyrophosphate	GC-MS	0.00691872	0.015873	0.015873	0.031746	0.0952381	0.015873	0.222222	0.309524	0.904762	0.015873	0.222222
Retinyl glucuronide	LC-MS	0.00964018	0.222222	0.015873	0.015873	0.00793651	0.190476	0.222222	0.031746	0.730159	0.555556	0.222222
Rhodopin beta-D-glucoside/ Rhodopin glucoside	LC-MS	0.185752	0.222222	0.0634921	0.420635	0.309524	0.111111	0.84127	0.690476	0.190476	0.190476	0.84127
Ribonic acid	GC-MS	0.00275239	0.0952381	0.015873	0.00793651	0.031746	0.015873	0.00793651	0.150794	0.0634921	0.730159	0.222222
S-Acetyldihydrolipoamide	LC-MS	0.259002	0.420635	0.555556	0.222222	0.0555556	1	0.84127	0.420635	0.555556	0.190476	0.222222
S-Adenosylhomocysteine	LC-MS	0.140122	0.547619	0.730159	0.150794	0.150794	0.285714	0.0952381	0.0952381	0.412698	0.190476	1
Sarcosine	GC-MS	0.0200671	1	0.285714	0.0952381	0.00793651	0.285714	0.222222	0.015873	0.904762	0.031746	0.150794
sebacic acid	LC-MS	0.00666477	0.00793651	0.015873	0.00793651	0.00793651	0.190476	0.0749129	0.249153	1	0.412698	0.690476
Serine	GC-MS	0.531416	1	0.555556	0.222222	0.309524	0.412698	0.420635	0.84127	0.285714	1	0.309524
Sorbitol	GC-MS	0.646607	0.690476	0.412698	0.420635	0.309524	0.555556	0.420635	0.420635	1	0.730159	1
Sorbose	GC-MS	0.109958	0.150794	0.031746	0.015873	0.0952381	0.555556	0.690476	0.420635	1	1	1
Succinic acid	GC-MS	0.21142	1	0.111111	0.309524	0.150794	0.111111	0.222222	0.222222	0.730159	0.730159	0.84127
Succinoadenosine	LC-MS	0.545189	1	0.285714	0.547619	0.690476	0.190476	0.420635	0.690476	0.285714	0.412698	0.84127
Tagatose	GC-MS	0.429078	0.309524	0.190476	0.309524	0.309524	0.190476	0.547619	0.547619	0.555556	1	1
Threonic acid	GC-MS	0.0209326	0.420635	0.412698	0.00793651	0.0952381	0.730159	0.00793651	0.0952381	0.0634921	0.555556	0.420635
Threonine	GC-MS	0.0343752	0.84127	0.0634921	0.031746	0.0952381	0.111111	0.0555556	0.0952381	0.412698	0.904762	0.150794
trans-4-hydroxy-Proline	GC-MS	0.857803	1	0.904762	0.420635	0.547619	0.904762	0.420635	0.84127	0.730159	0.555556	1
Tryptophan	GC-MS	0.147696	0.0555556	0.015873	0.150794	0.309524	0.904762	1	0.420635	0.412698	0.412698	0.420635
Tyrosine	GC-MS	0.924561	0.690476	0.730159	0.547619	0.84127	1	0.690476	1	0.730159	1	0.547619
UDP-glucose	LC-MS	0.0906667	0.420635	0.0634921	0.0952381	0.0952381	0.111111	0.0952381	0.309524	0.285714	0.904762	1
UDP-N-acetyl-D-galactosamine	LC-MS	0.0698417	0.150794	0.412698	0.150794	0.015873	0.555556	0.84127	0.420635	0.730159	0.031746	0.150794
Uracil	GC-MS	0.468664	0.690476	0.190476	0.222222	0.420635	0.730159	0.222222	0.309524	0.555556	0.730159	1
Uridine	LC-MS	0.135466	1	1	0.0555556	0.0952381	1	0.0555556	0.150794	0.412698	0.190476	0.84127
Valine	GC-MS	0.773214	0.547619	0.555556	0.420635	0.420635	0.904762	1	0.420635	0.904762	0.904762	0.547619
Vitamin K1 hydroquinone	LC-MS	0.00588732	0.420635	0.015873	1	0.015873	0.015873	0.547619	0.031746	0.015873	0.555556	0.031746
Xanthine	LC-MS	0.0180101	0.0952381	0.285714	0.015873	0.0555556	0.730159	0.031746	0.150794	0.031746	0.111111	0.84127
Xanthosine	LC-MS	0.575208	0.84127	1	0.309524	0.309524	0.904762	0.547619	0.547619	0.190476	0.412698	1
Xylulose	GC-MS	0.506401	1	0.111111	0.309524	0.690476	0.285714	0.420635	0.547619	0.904762	0.555556	0.84127
Zidovudine monophosphate	LC-MS	0.131259	0.420635	0.412698	0.690476	0.690476	0.015873	0.031746	0.420635	0.190476	0.285714	0.690476

## Sheet: Table B
metabolite feature name serum	technique	Kruskal-Wallis-Test	fearful/neophobic-alert vs interested-stressed	fearful/neophobic-alert vs outgoing/neophilic-alert	fearful/neophobic-alert vs subdued/uninterested-calm	fearful/neophobic-alert vs indistinct	interested-stressed vs outgoing/neophilic-alert	interested-stressed vs subdued/uninterested-calm	interested-stressed vs indistinct	outgoing/neophilic-alert vs subdued/uninterested-calm	outgoing/neophilic-alert vs indistinct	subdued/uninterested-calm vs indistinct
(+)-9,10,18-trihydroxy-12Z-octadecenoic acid	LC-MS	0.139927	0.240421	0.240421	0.503812	0.372748	NA	0.109436	0.109436	0.109436	0.109436	1
(+/-)14,15-DiHETrE	LC-MS	0.285407	0.555556	0.730159	0.150794	0.150794	0.885714	0.190476	0.285714	0.412698	0.285714	1
(+/-)5,6-DiHETrE	LC-MS	0.404379	1	0.262239	0.235861	0.450644	0.2	0.139983	0.460558	1	0.904762	0.600402
(1R,2R)-3-oxo-2-pentyl-cyclopentanebutanoic acid	LC-MS	0.497284	0.555556	0.622753	0.345742	0.690476	0.885714	0.555556	0.190476	0.460558	0.555556	0.222222
(1R,2R)-3-oxo-2-pentyl-cyclopentanehexanoic acid	LC-MS	0.0536321	0.502335	0.502335	0.157939	0.423711	NA	0.109436	NA	0.109436	NA	0.0720057
(1S,2S)-3-oxo-2-pentyl-cyclopentanebutanoic acid	LC-MS	0.150063	0.0616892	0.285714	0.131379	1	0.124095	1	0.227249	0.139996	0.262239	0.480177
(22E,24E,24bE)-1alpha,25-dihydroxy-26,27-dimethyl-22,23,24,24a,24b,24c-hexadehydro-24a,24b,24c-trihomovitamin D3 / (22E,24E,24bE)-1alpha,25-dihydroxy-26,27-dimethyl-22,23,24,24a,24b,24c-hexadehydro-24a,24b,24c-trihomocholecalciferol	LC-MS	0.00452418	0.019451	0.109436	0.0593271	0.0361451	0.0210706	0.412698	0.412698	0.0150785	0.0150785	0.547619
(22S)-22-hydroxy-24,25,26,27-tetranorvitamin D3 / (22S)-22-hydroxy-23,24,25,26,27-pentanorcholecalciferol	LC-MS	0.0257339	0.190476	0.015873	0.547619	0.222222	0.0285714	0.904762	0.730159	0.015873	0.015873	0.84127
(23S,25R)-1alpha,23,25,26-tetrahydroxyvitamin D_3 / (23S,25R)-1alpha,23,25,26-tetrahydroxycholecalciferol	LC-MS	0.867614	0.904762	0.730159	0.420635	0.84127	0.685714	0.904762	0.904762	0.555556	0.412698	1
(24S,25S)-25,26-epoxy-1alpha,24-dihydroxyvitamin D3 / (24S,25S)-25,26-epoxy-1alpha,24-dihydroxycholecalciferol	LC-MS	0.706	0.190476	0.412698	1	0.309524	0.885714	0.555556	1	0.730159	1	0.84127
(6R)-vitamin D2 6,19-sulfur dioxide adduct / (6R)-ergocalciferol 6,19-sulfur dioxide adduct	LC-MS	0.396384	0.190476	0.555556	0.150794	0.150794	0.885714	0.412698	0.730159	0.730159	0.904762	0.420635
(6S)-6,19-ethano-25-hydroxy-6,19-dihydrovitamin D3 / (6S)-6,19-ethano-25-hydroxy-6,19-dihydrocholecalciferol	LC-MS	0.135315	0.412698	0.904762	0.0952381	0.222222	0.342857	0.031746	0.190476	0.285714	0.555556	0.547619
(Â±)13-Azaprostanoic acid	LC-MS	0.530567	0.730159	0.730159	1	0.222222	0.685714	1	0.190476	0.412698	0.190476	0.690476
(Â±)5-HETrE	LC-MS	0.420916	0.412698	0.285714	0.150794	0.690476	0.685714	0.190476	0.730159	0.285714	0.730159	0.547619
(Z)-2-tetracos-15-enamidoethanesulfonic acid	LC-MS	0.465429	0.285714	0.285714	1	1	0.485714	0.555556	0.285714	0.555556	0.111111	1
(Z)-N-(2-hydroxyethyl)hexadec-7-enamide	LC-MS	0.489709	0.555556	0.285714	0.222222	0.309524	0.685714	0.285714	0.555556	0.904762	1	0.547619
1-(10Z,13Z,16Z-docosatrienoyl)-2-(7Z,10Z,13Z,16Z,19Z-docosapentaenoyl)-sn-glycerol	LC-MS	0.404537	0.412698	0.412698	0.222222	0.420635	0.485714	0.412698	1	0.730159	0.412698	0.150794
1-(11E-octadecenoyl)-rac-glycerol	LC-MS	0.334253	1	0.502335	0.480177	0.79717	0.453255	0.227249	0.560509	0.109436	0.240421	0.265205
1-(14-methyl-pentadecanyl)-2-(8-[3]-ladderane-octanyl)-sn-glycerol	LC-MS	0.912422	0.555556	0.555556	0.690476	0.547619	0.485714	0.904762	0.904762	1	1	1
1-(9Z,12Z-heptadecadienoyl)-2-(5Z,8Z,11Z,14Z-eicosatetraenoyl)-sn-glycerol	LC-MS	0.0184507	0.285714	0.730159	0.015873	0.150794	0.2	0.015873	0.015873	0.412698	0.555556	0.0555556
1-(9Z-heptadecenoyl)-sn-glycero-3-phosphate	LC-MS	0.357094	0.412698	0.190476	0.0952381	0.309524	0.485714	0.412698	0.904762	0.730159	0.730159	0.547619
1,2-di-(7Z,10Z,13Z,16Z-docosatetraenoyl)-sn-glycerol	LC-MS	0.505324	0.555556	0.730159	1	1	0.114286	0.190476	0.285714	0.412698	0.904762	0.309524
1,2-di-(9Z-octadecenoyl)-sn-glycero-3-phospho-(1'-myo-inositol)	LC-MS	0.336143	0.285714	0.412698	0.84127	0.294802	0.885714	0.412698	0.176098	0.285714	0.176098	0.529619
1,2-ditetradecanoyl-sn-glycero-3-phospho-(1'-sn-glycerol)	LC-MS	0.752574	0.730159	1	0.84127	0.309524	0.485714	1	0.412698	0.730159	0.555556	0.463344
1,4-Methylimidazoleacetic acid	LC-MS	0.0832738	0.904762	0.904762	0.0555556	0.031746	0.885714	0.285714	0.190476	0.0634921	0.111111	1
1003.6943@5.980148	LC-MS	0.0290123	0.730159	0.555556	0.00793651	0.00793651	0.885714	0.285714	0.0634921	0.285714	0.111111	0.547619
1004.6229@5.952214	LC-MS	0.239634	0.190476	0.730159	0.150794	0.0952381	0.685714	0.412698	0.904762	1	0.730159	0.031746
1016.6536@5.676507	LC-MS	0.302571	0.730159	0.412698	0.690476	0.222222	0.485714	0.730159	0.412698	0.0634921	1	0.150794
1038.6613@5.638371	LC-MS	0.349562	0.904762	0.190476	0.547619	0.690476	0.114286	0.555556	0.555556	0.190476	0.285714	0.463344
1039.2375@5.6398187	LC-MS	0.0200222	0.904762	0.111111	0.0344536	0.150794	0.342857	0.170609	0.555556	0.0179428	0.015873	0.161238
1043.6923@5.9659033	LC-MS	0.140911	0.111111	0.555556	0.222222	0.031746	0.885714	0.412698	0.555556	1	0.904762	0.015873
1046.7194@6.005266	LC-MS	0.0741983	0.904762	0.190476	0.222222	0.84127	0.114286	0.0634921	1	0.015873	0.190476	0.222222
1047.726@5.9913282	LC-MS	0.0474606	0.904762	0.190476	0.142457	0.294802	0.485714	0.0365463	0.268341	0.019451	0.0650637	0.829357
1048.6486@5.9601107	LC-MS	0.0399185	0.109855	0.712155	0.015873	0.00970079	0.877782	0.268341	0.466854	1	0.308369	0.0177501
1053.9543@6.5090976	LC-MS	0.0509401	0.0179428	0.502335	1	0.372748	0.0590719	0.0179428	0.176098	0.502335	0.898212	0.372748
1054.6324@5.788386	LC-MS	0.982743	0.730159	0.730159	0.84127	0.690476	0.885714	1	1	0.730159	0.904762	1
1060.7178@5.9666486	LC-MS	0.0228801	0.412698	0.412698	0.222222	0.0111594	0.685714	1	0.0179428	0.730159	0.124773	0.0111594
1065.684@5.9476295	LC-MS	0.502402	0.412698	0.412698	0.150794	0.222222	0.685714	0.730159	0.412698	1	1	0.753298
1066.9294@6.5057797	LC-MS	0.0121129	0.0365463	0.019451	0.0119252	0.0119252	0.485714	0.555556	0.730159	0.111111	0.285714	0.547619
1076.6132@5.647033	LC-MS	0.607137	0.904762	0.190476	1	0.420635	0.685714	0.712155	1	0.268341	0.412698	0.529619
1080.638@5.7832665	LC-MS	0.206658	0.904762	0.285714	0.0555556	0.150794	0.342857	0.190476	0.285714	0.730159	1	0.547619
1087.7184@5.9721103	LC-MS	0.0994861	0.190476	0.412698	0.150794	0.015873	0.885714	0.555556	0.555556	0.904762	0.412698	0.031746
1095.0002@1.6804804	LC-MS	0.719423	0.622753	0.218742	0.345742	0.525809	0.561363	0.622753	0.900865	1	1	0.672336
10-methylene-octadecanoic acid	LC-MS	0.108634	0.555556	0.0634921	0.309524	0.150794	0.114286	0.412698	0.190476	0.111111	0.285714	0.690476
11,12-dihydroxy arachidic acid	LC-MS	0.771598	0.687322	0.383221	0.397615	0.66643	0.538472	0.442771	0.502335	1	0.900865	1
1100.0573@2.8868937	LC-MS	0.969818	0.622753	0.805701	0.600402	0.753298	1	0.805701	1	1	0.805701	1
1109.0146@3.022971	LC-MS	0.189617	0.111111	0.111111	0.547619	0.0952381	1	0.285714	0.730159	0.285714	0.730159	0.309524
1109.7056@5.968425	LC-MS	0.00677087	0.031746	0.412698	0.015873	0.00749496	1	0.730159	0.0107996	1	0.0416201	0.00749496
1109.9706@3.9462123	LC-MS	0.448556	0.262239	0.533389	0.397615	0.0669553	1	1	0.687322	1	0.687322	0.372748
1110.9952@1.4667027	LC-MS	0.0612627	0.031746	0.031746	0.150794	0.031746	0.685714	0.555556	0.555556	0.285714	0.285714	1
1131.743@5.9761534	LC-MS	0.0406635	0.190476	0.412698	0.150794	0.0211767	0.885714	0.412698	0.0650637	1	0.262239	0.0119252
1148.7614@5.9817944	LC-MS	0.826449	0.904762	0.285714	0.84127	0.690476	0.685714	0.555556	1	0.555556	0.555556	0.690476
1153.7386@5.972077	LC-MS	0.215203	0.412698	0.389284	0.20869	0.0311412	0.88242	0.708624	0.227249	0.701155	0.308369	0.346522
1157.8303@5.821638	LC-MS	0.752412	0.730159	0.285714	0.834035	0.675174	0.342857	0.712155	1	0.902117	0.389284	0.517904
1157.9669@3.9465427	LC-MS	0.581662	0.383221	0.533389	0.138792	0.235861	1	0.701155	0.893273	1	0.687322	0.655836
1164.9196@3.9492002	LC-MS	0.107583	0.227249	0.109436	0.0720057	0.157939	0.453255	0.371093	1	NA	0.502335	0.423711
1166.5073@5.8937497	LC-MS	0.394476	0.240421	0.771019	0.823664	0.440686	0.453255	0.109436	0.502335	0.502335	0.866815	0.239317
1166.6934@4.459664	LC-MS	0.0848166	0.730159	0.111111	0.84127	0.84127	0.0285714	0.555556	0.111111	0.0634921	0.031746	0.547619
1187.7036@5.8192377	LC-MS	0.638234	1	0.771019	0.265205	0.906329	1	0.502335	1	0.227249	0.771019	0.372748
119.0738@1.0227673	LC-MS	0.297943	0.285714	0.285714	1	0.84127	0.0571429	0.555556	0.190476	0.412698	0.285714	0.690476
1192.7937@5.9782505	LC-MS	0.0389881	0.111111	0.412698	0.031746	0.00793651	0.885714	1	0.190476	0.730159	0.111111	0.150794
11-Dehydrocorticosterone	LC-MS	0.872158	0.412698	0.730159	0.84127	0.690476	0.485714	0.730159	0.730159	0.555556	0.730159	1
11-hydroperoxy-12,13-epoxy-9-octadecenoic acid	LC-MS	0.094627	0.268341	0.0634921	0.547619	0.309524	1	0.176098	0.902117	0.031746	0.0634921	0.222222
1231.9951@3.6960855	LC-MS	0.112944	0.701155	0.37055	0.672336	0.0720057	1	0.383221	0.13121	0.105364	0.13121	0.0253699
124.9788@5.8052526	LC-MS	0.676997	0.805701	0.805701	0.600402	0.590014	0.38363	0.805701	0.608874	0.325163	0.798074	0.235861
1241.7924@5.9912634	LC-MS	0.0868775	0.412698	0.285714	0.309524	0.690476	1	0.0634921	0.0634921	0.0634921	0.0634921	0.84127
1259.6995@4.5306563	LC-MS	0.180718	0.555556	0.412698	1	1	0.0285714	0.412698	0.111111	0.111111	0.190476	0.690476
1298.8665@5.8927207	LC-MS	0.00341419	0.015873	0.285714	0.0119252	0.00970079	0.485714	0.019451	0.0150785	0.262239	0.0811359	0.346522
12-oxo-10Z-dodecenoic acid	LC-MS	0.11605	0.798074	0.893273	0.138792	0.0570079	1	0.0634921	0.0634921	0.176098	0.389284	0.84127
13(S)-HpOTrE(gamma)	LC-MS	0.229969	0.555556	0.555556	0.309524	0.20869	1	0.190476	0.533389	0.285714	0.533389	0.0593271
130.0419@3.7465749	LC-MS	0.0770918	0.412698	1	0.222222	0.222222	0.342857	0.111111	0.0634921	0.0634921	0.031746	0.420635
1303.8147@5.8891206	LC-MS	0.00231513	0.0634921	0.268341	0.00749496	0.00749496	0.309424	0.0107996	0.0107996	0.13121	0.13121	NA
1330.7823@6.0075836	LC-MS	0.345069	0.0733116	0.900865	0.590014	0.0669553	0.408352	0.560509	0.771019	0.893273	0.502335	0.724082
1342.8846@5.884065	LC-MS	0.618375	0.730159	0.190476	0.222222	0.547619	0.485714	0.555556	0.730159	0.904762	1	0.84127
1347.8453@5.8932786	LC-MS	0.0376481	0.730159	0.555556	0.420635	0.0177501	0.885714	0.190476	0.0150785	0.218742	0.0811359	0.0449086
136.04@1.8451612	LC-MS	0.776446	0.904762	0.730159	0.420635	1	0.885714	0.555556	0.730159	0.460558	0.730159	0.309524
1361.8@5.779629	LC-MS	0.36421	0.200825	1	0.397615	0.600402	0.103754	0.502335	0.306136	0.268341	0.412698	0.832519
1386.8228@4.622778	LC-MS	0.482355	0.412698	0.285714	1	1	0.114286	0.730159	0.555556	0.412698	0.285714	0.690476
1391.778@4.6221366	LC-MS	0.338954	0.412698	0.412698	1	1	0.114286	0.190476	0.412698	0.412698	0.190476	0.690476
1391.8713@5.9064813	LC-MS	0.274353	0.412698	0.555556	0.0952381	0.0952381	0.342857	0.555556	0.190476	0.730159	1	0.345742
13R-hydroxy-9E,11Z-octadecadienoic acid	LC-MS	0.601562	0.240421	0.771019	0.724082	0.724082	0.453255	0.240421	0.240421	0.560509	0.560509	0.906329
141.9939@5.782781	LC-MS	0.489076	1	0.502335	0.79717	0.423711	0.453255	0.771019	0.371093	0.240421	NA	0.179712
143.1311@4.3516974	LC-MS	0.600494	0.730159	1	0.420635	0.0952381	0.485714	1	0.730159	1	0.730159	0.222222
1430.847@4.6498895	LC-MS	0.348126	0.285714	0.412698	0.420635	0.84127	0.114286	0.730159	0.555556	0.190476	0.285714	0.84127
1430.938@5.9003525	LC-MS	0.457682	0.555556	0.904762	0.150794	0.150794	0.885714	0.555556	0.285714	0.730159	0.730159	0.420635
1435.8033@4.649626	LC-MS	0.245327	0.111111	0.412698	1	1	0.114286	0.190476	0.190476	0.412698	0.285714	0.84127
1435.8962@5.9011846	LC-MS	0.220471	0.285714	0.730159	0.150794	0.0555556	0.885714	0.555556	0.412698	0.730159	0.555556	0.0555556
1467.6812@2.984803	LC-MS	0.74124	0.285714	0.904762	0.294802	0.690476	0.685714	0.900865	0.730159	0.538594	0.904762	0.675174
1474.9655@5.905072	LC-MS	0.154093	0.111111	0.730159	0.031746	0.00793651	1	0.730159	0.730159	1	1	0.222222
1479.8271@4.675397	LC-MS	0.496459	0.412698	0.412698	1	1	0.2	0.412698	0.412698	0.412698	0.285714	0.84127
1479.9213@5.906248	LC-MS	0.160593	0.412698	0.190476	0.150794	0.150794	0.2	0.730159	0.190476	0.190476	0.730159	0.222222
14-hydroxy palmitic acid	LC-MS	0.941339	0.904762	0.730159	0.420635	1	0.885714	0.730159	0.730159	0.904762	0.730159	0.84127
14-hydroxy-5Z-tetradecenoic acid	LC-MS	0.511302	NA	0.371093	0.423711	0.179712	0.453255	0.502335	0.240421	1	1	0.79717
1518.8976@4.700569	LC-MS	0.415353	0.412698	0.555556	1	0.420635	0.2	0.555556	1	0.555556	0.190476	0.222222
1518.993@5.9083686	LC-MS	0.114816	0.190476	0.730159	0.0555556	0.00793651	0.885714	1	0.555556	1	0.555556	0.0555556
1523.8549@4.701778	LC-MS	0.71937	0.412698	0.904762	0.84127	0.84127	0.485714	0.285714	0.555556	0.730159	0.555556	0.547619
1523.9478@5.9086785	LC-MS	0.130365	0.190476	0.730159	0.0952381	0.00793651	0.485714	0.730159	0.730159	0.730159	0.412698	0.150794
1562.9218@4.7251368	LC-MS	0.50601	0.412698	0.730159	1	0.84127	0.2	0.555556	0.555556	0.285714	0.190476	0.547619
1563.0251@5.9112744	LC-MS	0.264014	0.412698	0.904762	0.309524	0.0593271	0.561363	0.730159	0.383221	0.555556	0.262239	0.142457
1564.9271@5.7933555	LC-MS	0.353481	0.460558	0.218742	0.0906884	0.204501	0.771503	0.170609	0.708624	1	0.900865	0.829357
1565.3604@5.793892	LC-MS	0.694183	1	0.285714	0.401965	0.690476	0.2	0.902117	0.412698	0.900865	0.805701	1
1567.8804@4.724657	LC-MS	0.691673	0.412698	0.904762	1	0.420635	0.485714	0.285714	0.730159	0.904762	0.730159	0.420635
1567.9731@5.913945	LC-MS	0.0993142	0.190476	0.730159	0.0952381	0.00793651	0.885714	0.904762	0.555556	1	0.555556	0.015873
15-hydroxy-pentadecanoic acid	LC-MS	0.515155	0.805701	0.262239	1	0.672336	0.18315	1	0.533389	0.170609	0.522431	0.525809
1606.9489@4.7475333	LC-MS	0.454801	0.412698	0.730159	1	0.84127	0.2	0.285714	0.904762	0.730159	0.190476	0.222222
1607.0479@5.91543	LC-MS	0.402195	0.412698	0.904762	0.0952381	0.0952381	0.885714	0.412698	0.412698	0.730159	0.904762	0.547619
161.9443@5.7994266	LC-MS	0.930562	0.904762	1	0.420635	1	0.685714	0.730159	0.904762	0.730159	0.904762	0.690476
1611.9049@4.7469397	LC-MS	0.748152	0.412698	0.730159	1	1	0.485714	0.190476	0.730159	0.730159	0.730159	0.690476
162.02@5.945817	LC-MS	0.722637	0.662427	1	0.480177	0.79717	0.408352	0.522431	0.893273	0.227249	0.771019	0.655836
164.9043@5.870666	LC-MS	0.19242	0.730159	0.904762	0.834035	0.204501	0.0285714	0.902117	0.0179428	0.533389	0.442771	0.265205
165.9929@2.1556153	LC-MS	0.000648928	0.0179428	0.0150785	0.00749496	0.00749496	0.453255	0.371093	0.371093	NA	NA	NA
1650.9677@4.7694063	LC-MS	0.594462	0.412698	0.730159	1	0.547619	0.485714	0.555556	0.904762	0.730159	0.190476	0.309524
1655.9257@4.768794	LC-MS	0.592396	0.412698	0.285714	0.84127	0.690476	0.485714	0.555556	0.730159	0.285714	0.412698	0.84127
1692.4916@5.820237	LC-MS	0.412792	0.502335	0.240421	0.79717	0.440686	0.185877	0.308369	0.308369	0.502335	0.502335	1
1694.9994@4.789771	LC-MS	0.547331	0.285714	0.904762	0.84127	0.690476	0.2	0.555556	1	0.412698	0.285714	0.420635
1695.0938@5.9222465	LC-MS	0.299441	0.190476	0.904762	0.150794	0.0952381	0.685714	1	0.730159	1	0.730159	0.031746
1700.0519@5.922631	LC-MS	0.136061	0.285714	0.412698	0.690476	0.84127	1	0.285714	0.412698	0.015873	0.111111	0.031746
171.1622@4.896776	LC-MS	0.900879	0.900865	1	0.525809	0.450644	1	1	0.502335	0.898212	0.502335	0.823664
171.8774@0.9830487	LC-MS	0.295657	0.900865	0.687322	0.823664	0.0720057	0.538472	0.442771	0.0416201	1	0.371093	0.179712
1716.7126@4.152274	LC-MS	0.771033	1	0.555556	0.84127	0.222222	0.663117	0.902117	0.538594	1	0.904762	0.420635
1716.7133@4.1458488	LC-MS	0.981395	0.904762	1	1	0.84127	0.885714	0.904762	0.555556	1	0.904762	0.84127
1734.721@3.884283	LC-MS	0.957858	0.904762	0.904762	0.547619	0.84127	1	0.904762	0.904762	0.555556	0.904762	0.690476
1734.7231@3.8832295	LC-MS	0.972863	0.730159	0.730159	1	0.690476	0.685714	1	0.904762	0.904762	0.730159	0.84127
1739.0225@4.810219	LC-MS	0.141722	0.389284	0.730159	0.294802	0.0200082	0.300522	1	0.502335	0.170609	0.124773	0.372748
1739.1218@5.926424	LC-MS	0.235934	0.190476	0.904762	0.150794	0.0555556	0.685714	1	0.730159	1	0.555556	0.031746
1743.9784@4.8106174	LC-MS	0.183755	0.176098	0.904762	0.142457	0.0570079	0.459597	0.898212	0.893273	0.262239	0.124773	0.503812
1744.0776@5.928122	LC-MS	0.217645	0.190476	0.904762	0.150794	0.0952381	0.342857	0.904762	0.730159	1	0.555556	0.015873
175.9627@5.7089396	LC-MS	0.653271	0.708624	0.124773	0.724082	0.503812	0.342857	0.708624	0.902117	0.442771	0.900865	0.655836
1751.748@3.8843284	LC-MS	0.933576	0.904762	0.904762	0.547619	1	0.885714	0.904762	0.730159	0.555556	0.904762	0.547619
1754.6595@4.136771	LC-MS	0.988039	1	0.730159	1	0.84127	1	1	0.730159	0.730159	1	0.84127
1756.7028@3.8837392	LC-MS	0.967656	0.904762	0.904762	0.690476	0.84127	1	0.904762	0.904762	0.555556	1	0.690476
1756.7054@3.8833778	LC-MS	0.870527	0.555556	0.904762	0.420635	0.547619	0.685714	0.904762	0.904762	0.730159	1	0.690476
1760.6753@4.145314	LC-MS	0.980954	1	0.730159	1	0.753298	1	1	0.708624	0.904762	0.730159	0.753298
1778.6873@3.883235	LC-MS	0.823363	0.412698	0.904762	0.420635	0.309524	0.685714	1	0.904762	0.904762	1	0.84127
1788.1025@5.928572	LC-MS	0.478209	0.904762	0.730159	1	0.84127	0.114286	0.730159	0.730159	0.190476	0.111111	0.309524
1794.6526@3.8830667	LC-MS	0.00243279	0.0441713	0.0441713	0.0253699	0.0253699	NA	NA	NA	NA	NA	NA
1800.6674@3.8833528	LC-MS	0.747836	0.383221	0.904762	0.345742	0.345742	0.663117	0.900865	1	0.412698	1	0.753298
181.0711@2.287111	LC-MS	0.653756	0.371093	0.371093	0.179712	0.423711	1	1	0.866815	0.771019	0.866815	0.440686
1810.6198@3.8818626	LC-MS	0.974654	0.904762	0.904762	0.547619	1	1	0.904762	0.904762	0.555556	1	0.84127
1816.6284@3.882271	LC-MS	0.909476	1	1	0.397615	0.916563	1	0.701155	1	0.389284	1	0.672336
1816.6382@3.8866246	LC-MS	0.00678982	0.0733116	0.0441713	0.0253699	0.0253699	0.453255	0.371093	0.371093	NA	NA	NA
1822.6464@3.8835297	LC-MS	0.0073729	0.0441713	0.0441713	0.0253699	0.0449086	NA	NA	0.502335	NA	0.502335	0.423711
1827.1783@5.9321914	LC-MS	0.263008	0.190476	0.904762	0.150794	0.0952381	0.485714	1	0.730159	1	0.555556	0.031746
183.0886@3.3168569	LC-MS	0.647855	0.13121	0.371093	0.423711	0.423711	0.868661	0.662427	0.662427	0.866815	0.866815	1
1832.128@5.9369316	LC-MS	0.230339	0.190476	0.904762	0.150794	0.0952381	0.885714	0.555556	0.730159	1	0.412698	0.031746
1849.1566@5.929174	LC-MS	0.0129825	0.176098	0.538594	0.00749496	0.00749496	0.877782	0.13121	0.13121	0.13121	0.13121	NA
186.1157@2.7859788	LC-MS	0.577591	0.325163	1	0.290347	0.249153	0.561363	0.708624	1	0.383221	0.460558	0.832519
186.1232@4.148259	LC-MS	0.569747	0.533389	0.170609	0.290347	0.249153	0.644552	0.701155	0.900865	0.898212	0.708624	1
1872.8123@3.8130283	LC-MS	0.241647	0.904762	0.730159	0.0952381	0.547619	0.885714	0.555556	0.904762	0.190476	0.904762	0.00793651
1872.815@3.8109674	LC-MS	0.180686	0.898212	0.687322	0.290347	0.0720057	0.868661	0.708624	0.13121	0.306136	0.371093	0.0253699
1876.1556@5.9373035	LC-MS	0.298979	0.730159	1	0.309524	0.0952381	0.485714	0.904762	0.555556	0.730159	0.111111	0.150794
188.0138@3.0229723	LC-MS	0.717372	0.285714	0.730159	1	0.547619	0.885714	0.555556	0.904762	1	0.555556	0.222222
188.9488@5.908149	LC-MS	0.798161	0.383221	0.622753	0.600402	0.397615	0.88242	0.900865	1	1	0.708624	0.397615
1890.8228@3.5864463	LC-MS	0.213811	0.904762	0.555556	0.0952381	0.222222	0.885714	0.730159	0.904762	0.190476	1	0.00793651
1890.825@3.5858028	LC-MS	0.254538	1	0.904762	0.0952381	0.309524	1	0.730159	0.904762	0.555556	0.412698	0.00793651
1896.4526@5.8231254	LC-MS	0.655947	0.898212	0.347654	0.829357	0.655836	0.408352	0.37055	0.893273	0.227249	0.560509	0.655836
18-oxo-nonadecanoic acid	LC-MS	0.793247	0.662427	0.662427	1	0.79717	1	0.308369	0.893273	0.308369	0.893273	0.440686
1912.8044@3.5865808	LC-MS	0.247296	0.712155	0.904762	0.420635	0.0555556	0.88242	0.902117	0.900865	0.730159	0.325163	0.00793651
1928.7708@3.5875897	LC-MS	0.20868	0.904762	0.555556	0.0952381	0.222222	1	0.730159	0.904762	0.190476	1	0.00793651
1934.7874@3.5863633	LC-MS	0.103657	0.712155	0.190476	0.547619	0.0211767	0.88242	0.902117	0.701155	0.190476	0.533389	0.0119252
1937.2079@5.9279995	LC-MS	0.0145016	0.176098	0.712155	0.00749496	0.00749496	0.877782	0.13121	0.13121	0.13121	0.13121	NA
1950.7489@3.5859	LC-MS	0.342323	1	0.502335	0.346522	0.0720057	0.408352	0.662427	0.13121	1	0.371093	0.423711
1956.7709@3.5867715	LC-MS	0.0822302	0.712155	0.170609	0.84127	0.00749496	0.619839	0.900865	0.13121	0.306136	0.371093	0.0253699
19-Hydroxytestosterone	LC-MS	0.619084	0.262239	0.533389	0.138792	0.388629	0.771503	1	0.900865	0.622753	0.900865	1
1alpha,11beta,25-trihydroxyvitamin D_3 / 1alpha,11beta,25-trihydroxycholecalciferol	LC-MS	0.674666	1	0.662427	0.79717	0.346522	0.408352	0.560509	0.227249	0.687322	0.898212	0.655836
1alpha,25-dihydroxy-19-nor-22-oxavitamin D3 / 1alpha,25-dihydroxy-19-nor-22-oxacholecalciferol	LC-MS	0.42745	0.904762	0.111111	0.547619	0.420635	0.2	0.285714	0.285714	0.904762	0.730159	0.84127
1alpha,25-dihydroxy-26,27-dimethyl-22,22,23,23-tetradehydro-24a,24b-dihomovitamin D3 / 1alpha,25-dihydroxy-26,27-dimethyl-22,22,23,23-tetradehydro-24a,24b-dihomocholecalciferol	LC-MS	0.949031	0.730159	0.730159	0.690476	1	1	0.904762	0.730159	0.730159	0.730159	0.690476
1alpha,25-dihydroxy-26,27-dimethylvitamin D3 / 1alpha,25-dihydroxy-26,27-dimethylcholecalciferol	LC-MS	0.144152	0.555556	0.555556	0.222222	0.420635	0.342857	0.111111	0.412698	0.0634921	0.111111	0.309524
1beta,3alpha-Dihydroxy-5beta-cholan-24-oic Acid	LC-MS	0.417151	0.730159	0.111111	0.222222	0.150794	0.685714	0.412698	0.730159	0.904762	0.555556	0.84127
1beta-hydroxyvitamin D_3 / 1beta-hydroxycholecalciferol	LC-MS	0.660075	1	0.555556	0.690476	0.222222	0.342857	0.730159	0.412698	0.730159	0.730159	0.690476
1-dodecanoyl-2-tridecanoyl-sn-glycero-3-phosphate (ammonium salt)	LC-MS	0.255041	0.555556	0.285714	0.309524	0.309524	0.685714	0.285714	1	0.285714	0.730159	0.031746
1-heptadecanoyl-2-(9Z-tetradecenoyl)-sn-glycero-3-phosphoserine	LC-MS	0.332235	0.190476	0.190476	0.309524	0.547619	0.342857	1	0.285714	1	0.412698	0.222222
1-heptadecanoyl-rac-glycerol	LC-MS	0.900048	0.687322	1	0.672336	1	0.538472	0.442771	0.771019	0.460558	1	0.914184
1-O-(1Z-hexadecenyl)-2-(4Z,7Z,10Z,13Z,16Z,19Z-docosahexaenoyl)-sn-glycero-3-phosphoethanolamine	LC-MS	0.631451	0.904762	0.412698	0.84127	0.547619	0.342857	0.904762	0.412698	0.285714	0.904762	0.420635
1-tetrahexanoyl-2-(8-[3]-ladderane-octanyl)-sn-glycerophosphoethanolamine	LC-MS	0.620291	0.555556	0.285714	1	1	0.885714	0.555556	0.412698	0.412698	0.285714	0.690476
2-(methylaminomethyl)-Tartronic acid	GC-MS	0.541778	1	1	0.480177	0.346522	1	0.687322	0.502335	0.227249	0.227249	0.388629
2,3-Dinor-6,15-diketo-13,14-dihydro-PGF1a	LC-MS	0.48452	0.555556	0.904762	0.0952381	0.690476	0.485714	0.412698	1	0.285714	0.904762	0.420635
2,3-Dioxogulonic acid	LC-MS	0.384955	0.730159	0.190476	1	0.690476	0.114286	0.412698	0.904762	0.111111	0.412698	0.690476
2,4-dihydroxy-Butanoic acid	GC-MS	0.159393	0.555556	0.190476	0.150794	0.0952381	0.685714	0.285714	0.412698	0.190476	0.0634921	1
2,4-dimethyl-2-pentacosenoic acid	LC-MS	0.0270446	0.555556	0.285714	0.0952381	0.309524	1	0.015873	0.190476	0.015873	0.031746	0.547619
2,6-dimethyl-hexadecanoic acid	LC-MS	0.766226	0.805701	0.708624	0.753298	1	1	0.218742	0.460558	0.383221	0.708624	0.753298
2003.29@5.946401	LC-MS	0.331607	0.190476	0.904762	0.150794	0.0952381	0.885714	1	0.730159	1	0.555556	0.0952381
2004.276@5.9448714	LC-MS	0.112464	0.176098	0.904762	0.150794	0.0200082	0.657255	1	0.502335	0.555556	0.200825	0.0570079
208.0956@2.4300003	LC-MS	0.220826	0.904762	0.0634921	0.150794	0.0952381	0.485714	0.412698	0.285714	0.730159	0.904762	0.547619
208.1935@3.7364213	LC-MS	0.957543	0.771019	0.771019	0.607236	0.607236	1	1	1	0.866815	1	1
20-Dihydrodexamethasone	LC-MS	0.654785	0.412698	1	0.309524	0.84127	0.485714	0.904762	0.730159	0.285714	1	0.420635
20-hydroxy-5Z,8Z,11Z,14Z-eicosatetraenoic acid	LC-MS	0.325824	0.898212	0.109436	0.239317	0.346522	0.185877	0.466854	0.466854	0.502335	0.502335	1
2136.8308@5.336151	LC-MS	0.0516575	0.555556	0.190476	0.84127	1	1	0.031746	0.190476	0.015873	0.015873	0.150794
2137.0806@5.342347	LC-MS	0.550576	0.730159	0.730159	0.420635	0.84127	0.342857	0.412698	0.730159	0.190476	0.412698	0.547619
2142.3313@5.33683	LC-MS	0.0280568	0.0634921	0.015873	0.420635	0.420635	0.0571429	0.412698	0.555556	0.015873	0.0634921	0.690476
22:6 Cholesteryl ester	LC-MS	0.458646	0.190476	0.412698	1	0.420635	0.685714	0.190476	0.904762	0.730159	0.904762	0.222222
222.1093@2.9712281	LC-MS	0.237927	0.466854	0.0811359	0.440686	0.157939	0.18315	0.893273	0.37055	0.306136	0.262239	0.823664
222.8597@5.7739687	LC-MS	0.669249	0.608874	1	0.724082	0.590014	0.538472	0.306136	1	1	0.442771	0.235861
223.0577@3.4053183	LC-MS	0.852931	0.466854	0.866815	0.607236	0.440686	0.868661	0.687322	0.893273	1	0.560509	0.724082
224.0374@6.400929	LC-MS	0.0127365	0.031746	0.015873	0.00793651	0.00793651	0.685714	0.190476	0.555556	0.412698	0.555556	0.309524
224.0659@3.1552498	LC-MS	0.447304	1	1	0.179712	0.179712	1	0.371093	0.371093	0.371093	0.371093	NA
225.2092@5.343204	LC-MS	0.195845	0.730159	0.555556	0.0555556	0.309524	0.685714	0.111111	0.285714	0.285714	0.285714	0.309524
2269.943@3.944176	LC-MS	0.948484	0.904762	0.904762	0.420635	1	0.685714	0.730159	0.904762	0.730159	0.730159	0.84127
227.1542@4.6226315	LC-MS	0.83763	0.904762	0.285714	0.690476	0.547619	0.342857	0.904762	1	0.622753	0.622753	0.753298
227.2249@5.5178514	LC-MS	0.163086	0.730159	0.904762	0.0555556	0.420635	0.685714	0.0634921	0.555556	0.285714	0.730159	0.031746
2286.9663@3.9435897	LC-MS	0.966617	0.904762	0.904762	0.547619	1	0.885714	0.730159	0.904762	0.730159	0.904762	0.84127
2307.8909@3.9442198	LC-MS	0.948484	0.904762	0.730159	0.420635	1	1	0.730159	0.904762	0.730159	0.904762	0.84127
2307.8972@3.9456103	LC-MS	0.692899	0.262239	0.708624	0.290347	0.204501	1	0.701155	1	0.898212	0.898212	0.829357
232.0846@3.299	LC-MS	0.671878	0.190476	0.412698	0.84127	0.222222	0.885714	0.730159	0.730159	0.730159	0.904762	1
232.9544@6.508942	LC-MS	0.0659338	0.0811359	0.662427	1	0.423711	0.18315	0.0811359	0.0416201	0.308369	0.13121	0.423711
2322.865@3.9490557	LC-MS	0.0262183	0.0733116	0.0441713	0.0253699	0.118797	0.453255	0.371093	1	NA	0.502335	0.423711
2329.8804@3.9463406	LC-MS	0.68912	0.383221	0.730159	0.204501	0.345742	0.663117	0.701155	1	0.712155	0.730159	1
2330.875@3.943	LC-MS	0.729082	1	0.771019	0.179712	0.79717	1	0.371093	0.866815	0.371093	1	0.423711
2344.834@3.9460833	LC-MS	0.0615931	0.170609	0.0441713	0.0449086	0.118797	0.185877	0.308369	0.662427	0.502335	0.502335	1
2345.8474@3.9470453	LC-MS	0.0441672	0.105364	0.0441713	0.0449086	0.0746392	0.185877	0.308369	0.662427	0.502335	0.502335	1
2361.8208@3.9449263	LC-MS	0.35022	0.555556	0.111111	0.84127	0.547619	0.114286	0.555556	0.904762	0.285714	0.190476	0.84127
2367.8242@3.945014	LC-MS	0.970028	0.904762	0.904762	0.547619	1	1	0.730159	0.904762	0.730159	0.904762	0.84127
2373.8423@3.9483888	LC-MS	0.0125213	0.0441713	0.0441713	0.0253699	0.118797	NA	NA	0.502335	NA	0.502335	0.423711
2379.8608@3.9489233	LC-MS	0.00968581	0.0441713	0.0441713	0.0253699	0.0746392	NA	NA	0.502335	NA	0.502335	0.423711
241.0055@3.4958665	LC-MS	0.859061	0.687322	0.502335	0.480177	0.480177	1	0.866815	0.866815	1	1	1
241.2411@5.60079	LC-MS	0.268015	1	0.730159	0.0952381	0.547619	0.685714	0.0634921	0.555556	0.412698	0.555556	0.0952381
2426.0254@3.6989286	LC-MS	0.104353	0.502335	0.37055	0.525809	0.0720057	0.868661	0.306136	0.371093	0.105364	0.13121	0.0253699
2426.0437@3.696801	LC-MS	0.149767	0.555556	0.412698	0.420635	0.222222	0.885714	0.285714	0.904762	0.111111	0.285714	0.015873
2448.01@3.7007	LC-MS	0.107583	0.227249	0.109436	0.157939	0.0720057	0.453255	1	0.371093	0.502335	NA	0.423711
2463.9924@3.6975524	LC-MS	0.105274	0.701155	0.533389	0.525809	0.0720057	0.657255	0.383221	0.13121	0.139983	0.0416201	0.0253699
250.0303@5.922662	LC-MS	0.501049	0.730159	0.730159	1	0.690476	0.342857	0.190476	0.285714	0.190476	0.904762	0.222222
251.2249@5.1585064	LC-MS	0.900091	0.730159	0.555556	0.84127	0.690476	0.485714	0.904762	0.904762	0.730159	0.555556	1
252.1213@2.854	LC-MS	0.156167	0.730159	0.111111	0.222222	0.0952381	0.342857	0.730159	0.190476	0.285714	0.904762	0.150794
252.1341@4.63825	LC-MS	0.942907	0.555556	0.904762	1	0.84127	0.885714	0.555556	1	0.555556	0.555556	1
253.2404@5.568691	LC-MS	0.268963	1	0.904762	0.0555556	0.309524	0.885714	0.0634921	0.412698	0.412698	0.730159	0.309524
254.0684@4.7030897	LC-MS	0.357376	0.904762	0.325163	0.916563	0.161238	0.885714	0.904762	0.170609	0.622753	0.306136	0.105998
254.1122@4.4017286	LC-MS	0.614701	0.730159	0.730159	0.222222	0.547619	1	0.190476	0.730159	0.412698	0.730159	0.753298
254.1858@5.2704024	LC-MS	0.127597	1	0.502335	0.239317	0.423711	0.453255	0.227249	0.371093	0.109436	NA	0.0720057
254.2197@5.4095554	LC-MS	0.882971	0.904762	1	0.547619	0.672336	1	0.622753	0.798074	0.555556	0.383221	0.746476
254.22@5.4223337	LC-MS	0.928814	0.805701	0.900865	0.463344	0.914184	0.88242	0.805701	0.798074	0.708624	0.893273	0.590014
254.2292@5.6583843	LC-MS	0.585743	1	0.412698	0.420635	0.547619	0.342857	0.325163	0.412698	0.730159	0.555556	0.547619
255.1804@4.997911	LC-MS	0.53184	0.893273	0.893273	0.161238	0.655836	1	0.170609	0.701155	0.533389	0.898212	0.290347
255.2175@5.9584546	LC-MS	0.313824	0.866815	0.466854	0.423711	0.423711	0.868661	0.371093	0.371093	0.13121	0.13121	NA
255.2561@5.7159877	LC-MS	0.225584	0.555556	0.904762	0.031746	0.150794	0.685714	0.285714	0.730159	0.285714	0.730159	0.222222
256.168@4.907812	LC-MS	0.0756361	0.502335	1	0.118797	0.79717	0.453255	0.0441713	0.240421	0.0733116	0.560509	0.105998
256.1693@5.0041904	LC-MS	0.234457	0.662427	0.502335	0.239317	1	0.185877	0.37055	0.466854	0.109436	0.502335	0.157939
257.1267@3.6093705	LC-MS	0.803515	0.285714	0.412698	0.547619	1	0.685714	0.730159	0.555556	0.805701	1	0.916563
262.0741@5.0864453	LC-MS	0.0118445	0.109855	0.268341	0.157939	0.346522	0.485714	0.0150785	0.0296566	0.0150785	0.0550088	1
264.245@5.75	LC-MS	0.264772	0.0634921	0.285714	0.84127	0.309524	0.885714	0.111111	0.730159	0.412698	0.904762	0.222222
265.2402@5.523955	LC-MS	0.573853	0.904762	0.904762	0.309524	0.150794	1	0.412698	0.412698	0.730159	0.460558	0.84127
266.156@6.3767576	LC-MS	0.000797229	0.0107996	0.371093	NA	NA	0.0265187	0.0107996	0.0107996	0.371093	0.371093	NA
267.2564@5.661027	LC-MS	0.324266	0.904762	0.904762	0.0952381	0.420635	0.685714	0.0634921	0.412698	0.412698	0.555556	0.420635
268.1311@4.6535144	LC-MS	0.158531	0.412698	0.111111	0.0952381	0.690476	0.485714	0.190476	0.555556	0.031746	0.730159	0.309524
268.2202@5.6534386	LC-MS	0.0865748	0.555556	0.285714	0.150794	0.84127	0.0571429	0.412698	0.285714	0.031746	0.555556	0.0952381
269.2008@5.1807113	LC-MS	0.850659	0.798074	1	0.655836	0.906329	0.538472	0.900865	0.442771	0.687322	1	0.372748
269.2363@5.296113	LC-MS	0.8251	0.730159	0.904762	0.690476	0.84127	0.485714	0.730159	0.904762	0.412698	0.412698	0.690476
269.2718@5.7855005	LC-MS	0.253734	0.904762	0.904762	0.150794	0.547619	0.685714	0.0634921	0.904762	0.285714	0.555556	0.0555556
272.1616@4.691479	LC-MS	0.500476	1	1	0.222222	0.914184	0.88242	0.285714	1	0.176098	0.893273	0.204501
273.194@5.001448	LC-MS	0.274148	0.893273	0.771019	0.161238	1	0.408352	0.262239	0.687322	0.124773	0.771019	0.105998
275.2103@5.154252	LC-MS	0.209203	0.771019	0.771019	0.161238	0.332112	1	0.124773	0.306136	0.124773	0.200825	0.463344
276.2017@5.4240603	LC-MS	0.845171	0.898212	0.900865	0.66643	0.655836	0.657255	0.522431	1	0.708624	0.608874	0.372748
277.0946@3.860629	LC-MS	0.428674	0.730159	0.904762	0.222222	0.222222	1	0.285714	0.412698	0.285714	0.412698	1
277.2398@5.496537	LC-MS	0.960618	0.555556	0.730159	0.84127	1	0.685714	0.904762	0.730159	1	0.730159	1
277.2404@5.3873243	LC-MS	0.231634	1	1	0.0952381	0.547619	1	0.031746	0.412698	0.412698	0.904762	0.0952381
27-nor-5b-cholestane-3a,7a,12a,24,25-pentol	LC-MS	0.654469	1	0.805701	0.547619	0.345742	1	0.412698	0.325163	0.555556	0.325163	0.84127
280.0455@1.0995911	LC-MS	0.387159	0.268341	0.170609	0.690476	1	0.619839	0.900865	0.533389	0.200825	0.124773	0.463344
280.2002@5.327	LC-MS	0.191183	0.466854	0.502335	0.118797	1	0.185877	0.708624	0.662427	0.0441713	0.502335	0.265205
280.2445@5.724771	LC-MS	0.911767	0.904762	1	0.690476	0.547619	0.685714	0.555556	1	0.904762	0.904762	0.420635
282.0524@4.48802	LC-MS	0.107583	0.109436	0.227249	0.157939	0.0720057	0.453255	0.502335	NA	1	0.371093	0.423711
283.2162@5.3249207	LC-MS	0.711941	0.730159	0.442771	0.345742	1	0.300522	0.555556	0.902117	0.442771	0.687322	0.525809
284.0857@2.982378	LC-MS	0.600683	0.285714	0.190476	0.309524	0.420635	1	0.730159	0.730159	0.904762	0.904762	0.84127
284.1993@5.180675	LC-MS	0.0915931	0.708624	0.502335	0.0593271	1	0.218604	0.190476	0.805701	0.0616892	0.306136	0.031746
2849.107@5.375467	LC-MS	0.437156	0.285714	0.730159	1	0.547619	0.342857	0.0634921	0.412698	0.904762	0.730159	0.420635
2849.4458@5.365095	LC-MS	0.140793	0.190476	0.285714	0.222222	0.690476	0.485714	0.031746	0.412698	0.111111	0.555556	0.309524
285.0824@2.886824	LC-MS	0.88784	1	0.555556	0.690476	0.547619	0.485714	1	0.904762	0.555556	0.730159	1
285.2222@5.6472826	LC-MS	0.0425098	0.555556	0.190476	0.031746	0.84127	0.114286	0.111111	0.730159	0.015873	0.111111	0.222222
289.2226@5.330207	LC-MS	0.0657619	0.502335	0.502335	0.239317	0.423711	NA	0.109436	NA	0.109436	NA	0.0720057
289.2599@5.4158177	LC-MS	0.794466	0.111111	0.412698	1	1	1	0.730159	0.730159	0.730159	0.730159	1
289.2608@5.43991	LC-MS	0.831827	0.285714	0.285714	0.690476	0.84127	1	0.730159	0.730159	0.904762	0.730159	1
294.1832@4.737	LC-MS	0.92673	0.701155	0.701155	1	1	0.644552	0.502335	0.502335	1	0.893273	0.906329
295.2506@5.4041595	LC-MS	0.631065	0.412698	0.904762	0.690476	1	0.342857	0.285714	0.190476	0.730159	0.730159	1
295.2868@5.8252263	LC-MS	0.154415	0.904762	0.730159	0.0555556	0.222222	0.685714	0.0634921	0.285714	0.285714	0.555556	0.222222
297.2667@5.641	LC-MS	0.197048	0.730159	0.904762	0.0555556	0.222222	1	0.0634921	0.111111	0.412698	0.730159	0.547619
298.2164@5.37	LC-MS	0.306995	0.900865	0.306136	0.173217	0.590014	0.619839	0.262239	0.893273	0.124773	0.771019	0.161238
298.2546@5.5098753	LC-MS	0.466227	0.533389	0.708624	0.290347	0.655836	0.771503	0.622753	0.442771	0.460558	0.442771	0.105998
298.2558@5.6078234	LC-MS	0.970912	0.730159	1	0.84127	0.420635	0.885714	1	0.555556	0.904762	1	0.84127
299.0983@3.0131664	LC-MS	0.655332	0.502335	0.560509	0.440686	1	0.408352	0.308369	0.687322	1	0.560509	0.440686
2alpha-(3-Hydroxypropyl)-1alpha,25-dihydroxy-19-norvitamin D3	LC-MS	0.0997015	0.904762	0.904762	0.0555556	0.420635	0.885714	0.031746	0.285714	0.031746	0.285714	0.547619
2-amino-4'-hydroxy-Propiophenone	LC-MS	0.115309	0.190476	0.730159	0.309524	0.150794	0.0571429	0.555556	0.555556	0.412698	0.015873	0.690476
2-amino-Butanoic acid	GC-MS	0.194887	0.412698	0.555556	0.420635	0.84127	0.114286	0.412698	0.285714	0.0634921	0.904762	0.0952381
2'-Deoxyuridine	LC-MS	0.0199513	0.0441713	0.0441713	0.0253699	0.265205	NA	NA	0.502335	NA	0.502335	0.423711
2H-1-Benzopyran-2-one, 6-(1,2-dihydroxyethyl)-7-hydroxy-8-methoxy-	LC-MS	0.64332	0.306136	0.893273	0.332112	1	0.657255	1	0.533389	0.708624	0.701155	0.204501
2-heptadecylenic acid	LC-MS	0.365159	0.111111	0.111111	0.222222	0.222222	0.885714	0.730159	0.904762	0.730159	0.730159	0.547619
2-hydroxy-Glutaric acid	GC-MS	0.129593	0.904762	0.031746	1	0.547619	0.0571429	0.904762	0.904762	0.0634921	0.0634921	0.690476
2-Hydroxymyristic acid	LC-MS	0.0774966	0.0441713	0.0441713	0.525809	0.265205	NA	0.109436	0.502335	0.109436	0.502335	0.346522
2-keto palmitic acid	LC-MS	0.394885	0.240421	0.240421	0.724082	0.79717	NA	0.240421	0.502335	0.240421	0.502335	0.440686
2-Methoxyestradiol	LC-MS	0.809164	0.306136	1	0.672336	0.397615	0.619839	0.502335	0.502335	1	1	1
2-Methylbutyrylglycine	LC-MS	0.0210309	0.190476	0.904762	0.0952381	0.150794	0.114286	0.0634921	0.285714	0.015873	0.015873	0.222222
2-methyl-dodecanedioic acid	LC-MS	0.701992	0.262239	0.900865	0.525809	0.525809	0.644552	0.37055	0.37055	0.701155	0.701155	1
2-Methylhippuric acid	LC-MS	0.416701	0.190476	0.412698	0.309524	0.150794	0.485714	0.555556	1	0.730159	0.555556	0.690476
2-oxo-Glutaric acid	GC-MS	0.0164609	0.555556	0.412698	0.015873	0.00793651	0.885714	0.0634921	0.031746	0.190476	0.111111	1
2-oxo-heptadecanoic acid	LC-MS	0.246784	0.240421	0.240421	0.179712	0.440686	NA	NA	0.502335	NA	0.502335	0.423711
2-oxo-Isovaleric acid	GC-MS	0.101822	1	0.200825	0.397615	0.0746392	0.103754	0.176098	0.0296566	0.687322	0.866815	0.346522
2-tricosanamidoethanesulfonic acid	LC-MS	0.107518	0.555556	0.904762	0.015873	0.150794	0.685714	0.111111	0.412698	0.111111	0.285714	0.690476
3,3',5,5'-Tetra-tert-butyl-4,4'-dihydroxybiphenyl	LC-MS	0.510215	0.218742	0.105364	0.746476	0.138792	0.657255	1	1	0.893273	0.701155	1
3,5-dichlorosalicylic acid	LC-MS	0.720184	0.502335	0.893273	0.655836	0.607236	0.644552	0.701155	0.308369	1	0.466854	0.346522
301.1894@4.697	LC-MS	0.286797	0.109436	1	0.517904	0.66643	0.0689184	0.109436	0.109436	0.533389	0.533389	0.66643
301.1926@4.696	LC-MS	0.799975	0.555556	0.730159	1	0.547619	0.685714	0.555556	0.904762	0.412698	0.730159	0.420635
301.2246@5.2576494	LC-MS	0.282878	0.893273	0.771019	0.161238	1	0.408352	0.262239	0.893273	0.124773	0.771019	0.105998
304.2583@5.511594	LC-MS	0.610135	0.502335	0.866815	0.440686	1	0.453255	0.240421	0.502335	0.560509	0.866815	0.440686
304.9302@2.8869693	LC-MS	0.653806	0.904762	0.412698	1	0.309524	0.485714	0.730159	0.412698	0.412698	0.730159	0.547619
307.2873@5.800699	LC-MS	0.26812	0.904762	0.285714	0.150794	0.0952381	0.485714	0.190476	0.285714	0.730159	0.730159	0.690476
309.3033@5.912222	LC-MS	0.347406	0.412698	0.412698	0.20869	0.0952381	0.685714	0.389284	0.190476	0.533389	0.622753	1
311.2406@5.1476912	LC-MS	0.844281	0.904762	0.460558	0.309524	0.916563	0.685714	0.904762	0.904762	0.730159	0.622753	0.690476
312.1225@5.898	LC-MS	0.952886	1	0.730159	0.690476	0.690476	0.685714	0.730159	0.904762	0.904762	1	0.463344
312.3067@5.9638643	LC-MS	0.134459	0.111111	1	1	0.84127	0.0285714	0.015873	0.111111	0.730159	0.904762	0.690476
312.3126@5.7499876	LC-MS	0.00501544	0.555556	0.0634921	0.00793651	0.00793651	0.342857	0.015873	0.015873	0.285714	0.555556	0.150794
313.1872@4.8163457	LC-MS	0.557321	0.902117	0.268341	0.547619	0.547619	0.644552	0.900865	0.900865	0.170609	0.105364	0.753298
313.1888@4.7962604	LC-MS	0.847024	0.730159	1	0.420635	0.420635	0.885714	1	0.904762	0.555556	0.555556	0.690476
313.2608@5.486703	LC-MS	0.917177	0.412698	1	0.753298	1	0.485714	0.904762	0.902117	0.622753	0.900865	0.832519
314.2502@5.619108	LC-MS	0.359767	0.904762	0.730159	0.150794	0.690476	0.485714	0.190476	0.555556	0.412698	0.555556	0.150794
315.0331@2.8875475	LC-MS	0.11413	0.015873	0.285714	0.031746	0.0952381	0.485714	0.904762	0.555556	0.730159	0.904762	0.84127
315.1692@4.5834317	LC-MS	0.493921	0.412698	0.555556	0.84127	0.309524	1	0.412698	0.730159	0.285714	0.412698	0.222222
315.2777@5.602641	LC-MS	0.918813	0.904762	0.730159	0.420635	1	0.885714	0.904762	0.730159	0.904762	0.555556	0.600402
317.2324@5.3082905	LC-MS	0.869072	0.412698	1	0.690476	1	1	0.412698	0.555556	0.555556	1	0.84127
317.2894@5.5579	LC-MS	0.698032	0.190476	0.412698	0.420635	1	0.885714	0.190476	0.904762	0.622753	1	0.753298
317.9565@5.850927	LC-MS	0.943684	1	0.866815	0.607236	0.607236	1	0.560509	0.771019	1	1	0.906329
318.2598@5.798106	LC-MS	0.824777	0.900865	1	0.463344	0.832519	0.877782	0.262239	0.701155	0.708624	1	0.525809
318.4896@5.714	LC-MS	0.500538	0.412698	0.412698	0.150794	0.84127	0.685714	0.412698	0.904762	0.285714	0.904762	0.420635
319.2282@5.7234387	LC-MS	0.121931	1	0.560509	0.179712	0.179712	0.538472	0.0416201	0.0416201	0.371093	0.371093	NA
320.2037@5.8289614	LC-MS	0.423187	0.555556	0.412698	0.0952381	0.420635	1	0.412698	0.904762	0.285714	1	0.420635
321.2786@5.4997997	LC-MS	0.583842	0.502335	0.466854	1	1	0.185877	0.502335	0.502335	0.466854	0.466854	1
322.0689@5.84856	LC-MS	0.433352	0.538594	0.900865	0.20869	1	1	0.285714	0.712155	0.190476	0.900865	0.142457
322.2468@5.58262	LC-MS	0.932225	0.555556	0.555556	0.420635	1	0.885714	0.555556	1	0.555556	1	1
324.2619@5.7395334	LC-MS	0.186991	0.904762	0.0634921	1	0.309524	0.2	0.730159	0.555556	0.0634921	0.412698	0.222222
326.1941@5.6856	LC-MS	0.823873	0.866815	0.866815	1	0.423711	1	0.866815	0.371093	0.866815	0.371093	0.423711
327.2401@5.3755755	LC-MS	0.410186	0.37055	0.37055	0.525809	0.372748	0.877782	0.262239	1	0.262239	1	0.161238
328.2462@5.6866574	LC-MS	0.682947	0.111111	0.285714	0.547619	0.420635	0.685714	1	0.904762	1	1	1
329.1423@5.455	LC-MS	0.974547	0.622753	0.730159	0.672336	1	0.885714	1	0.900865	0.902117	1	0.829357
329.2296@5.626	LC-MS	0.02732	0.412698	0.111111	0.0570079	1	0.114286	0.200825	0.730159	0.0179428	0.0634921	0.0570079
331.2728@5.59679	LC-MS	0.0785749	0.622753	0.460558	0.0952381	0.600402	0.771503	0.0634921	0.805701	0.015873	0.460558	0.0555556
332.1373@4.286	LC-MS	0.438712	0.730159	0.555556	0.0555556	0.420635	0.885714	0.412698	0.904762	0.555556	0.904762	0.309524
333.1456@5.637	LC-MS	0.676024	0.555556	0.730159	0.309524	1	0.485714	0.730159	0.730159	0.412698	0.904762	0.309524
333.2674@5.795302	LC-MS	0.0232945	0.904762	0.015873	0.150794	0.690476	0.0285714	0.285714	0.555556	0.015873	0.015873	0.690476
334.2459@5.653	LC-MS	0.944589	0.389284	0.898212	0.829357	0.823664	1	0.712155	0.708624	0.701155	0.502335	0.823664
335.1846@3.244	LC-MS	0.282112	0.139983	0.139983	0.290347	0.173217	0.561363	0.533389	0.460558	0.900865	0.218742	0.397615
335.2138@5.78561	LC-MS	0.0797143	NA	NA	0.0720057	0.179712	NA	0.109436	0.240421	0.109436	0.240421	0.655836
336.1754@5.799	LC-MS	0.485188	0.555556	0.730159	0.0952381	0.690476	0.685714	0.412698	0.904762	0.285714	0.904762	0.420635
336.2597@5.810649	LC-MS	0.401402	0.608874	0.533389	0.105998	0.235861	0.885714	0.325163	0.805701	0.285714	0.730159	0.463344
337.0748@2.8864498	LC-MS	0.420765	0.730159	0.190476	0.309524	0.0555556	0.485714	0.555556	0.730159	0.904762	0.904762	1
337.2982@5.964136	LC-MS	0.0298759	0.190476	0.0634921	0.547619	0.150794	0.0285714	0.730159	0.0634921	0.0634921	0.0634921	0.0952381
340.2653@5.6695714	LC-MS	0.264941	0.502335	1	0.239317	0.79717	0.453255	0.109436	0.240421	0.227249	0.560509	0.265205
341.0658@3.653056	LC-MS	0.114076	0.898212	0.109436	0.0720057	0.157939	0.185877	0.13121	0.466854	NA	0.502335	0.423711
341.3035@5.752522	LC-MS	0.0422035	0.730159	0.412698	0.015873	0.222222	0.485714	0.015873	0.285714	0.285714	0.904762	0.031746
341.8975@2.89125	LC-MS	0.52623	0.240421	0.893273	0.440686	1	0.185877	0.502335	0.240421	0.466854	1	0.440686
342.2764@5.697	LC-MS	0.278892	0.712155	0.730159	0.0555556	0.547619	0.191267	0.176098	0.389284	0.412698	0.412698	0.420635
342.277@5.795	LC-MS	0.998842	1	0.904762	1	1	1	0.904762	1	0.904762	0.904762	1
343.0902@2.749	LC-MS	0.434676	0.555556	0.285714	0.222222	0.150794	0.885714	0.555556	0.412698	0.730159	0.555556	0.84127
343.1661@4.1348224	LC-MS	0.365159	0.190476	0.555556	0.150794	0.222222	1	0.555556	0.412698	0.555556	0.412698	0.420635
344.2783@5.8006487	LC-MS	0.968113	0.904762	0.555556	1	1	0.685714	0.904762	1	0.730159	0.730159	1
345.2492@5.331266	LC-MS	0.476557	0.730159	0.730159	0.309524	0.690476	0.685714	0.190476	1	0.412698	0.412698	0.222222
345.2519@5.587077	LC-MS	0.92378	0.555556	0.904762	0.547619	0.84127	0.885714	0.730159	0.904762	0.730159	0.730159	0.690476
345.2883@6.073338	LC-MS	0.0774947	0.730159	0.218742	0.138792	0.0906884	0.2	0.109855	0.019451	0.900865	0.533389	0.388629
345.2889@5.834808	LC-MS	0.665942	0.730159	0.176098	0.401965	0.309524	0.657255	0.900865	0.805701	1	0.533389	0.832519
346.2894@5.9695807	LC-MS	0.787358	0.904762	0.730159	0.420635	0.547619	0.885714	0.285714	0.555556	0.730159	0.730159	0.84127
350.2816@5.853081	LC-MS	0.70341	0.555556	0.555556	0.420635	0.309524	0.885714	0.412698	0.904762	0.412698	0.904762	0.84127
351.1809@5.799	LC-MS	0.470089	0.389284	1	0.142457	0.525809	0.342857	0.730159	0.904762	0.190476	0.805701	0.547619
352.2611@5.8129044	LC-MS	0.681744	0.227249	0.502335	0.372748	0.372748	1	0.771019	0.771019	1	1	0.906329
352.2634@5.844333	LC-MS	0.681744	0.227249	0.502335	0.372748	0.372748	1	0.771019	0.771019	1	1	0.906329
356.1674@5.802191	LC-MS	0.634157	0.555556	0.555556	0.222222	0.420635	0.685714	0.412698	1	0.730159	0.730159	0.547619
356.2876@5.7153835	LC-MS	0.764774	0.893273	0.560509	0.590014	1	0.619839	0.533389	0.893273	0.306136	0.771019	0.450644
358.1916@5.809	LC-MS	0.0773632	0.285714	0.190476	0.0952381	0.690476	0.0571429	0.412698	0.555556	0.031746	0.111111	0.547619
360.224@5.798	LC-MS	0.202666	0.730159	0.190476	0.0952381	0.150794	0.2	0.111111	0.412698	1	0.730159	1
362.2629@5.884084	LC-MS	0.128556	1	0.105364	0.397615	0.0449086	0.18315	0.533389	0.0811359	0.522431	0.662427	0.239317
363.2077@5.6447835	LC-MS	0.062686	0.730159	0.730159	0.031746	0.0952381	0.685714	0.031746	0.031746	0.325163	0.412698	0.690476
364.1877@5.965	LC-MS	0.391352	0.555556	0.904762	0.150794	0.420635	0.342857	0.285714	1	0.190476	0.730159	0.420635
365.2238@5.7549586	LC-MS	0.135143	0.190476	0.412698	0.222222	0.150794	0.342857	0.190476	0.015873	0.555556	0.730159	0.84127
366.0753@5.6251383	LC-MS	0.293988	0.866815	1	0.157939	0.181221	1	0.227249	0.306136	0.227249	0.306136	0.672336
369.2349@5.8748894	LC-MS	0.0110048	0.0107996	NA	0.423711	0.423711	0.0210706	0.0296566	0.15939	0.502335	0.502335	1
373.0542@2.8920622	LC-MS	0.279666	0.227249	0.502335	0.0720057	0.265205	1	0.371093	0.771019	0.371093	1	0.179712
374.1894@5.801	LC-MS	0.43344	0.412698	0.904762	0.0952381	0.547619	0.485714	0.412698	0.730159	0.285714	1	0.420635
374.2821@5.5218105	LC-MS	0.417897	0.533389	0.109855	0.20869	0.138792	0.685714	0.730159	0.622753	1	0.555556	0.84127
377.0022@2.8879995	LC-MS	0.154536	0.190476	0.111111	0.031746	0.0555556	0.771503	0.325163	0.904762	1	0.555556	1
377.2021@5.8212805	LC-MS	0.727562	0.555556	0.904762	0.309524	1	0.885714	0.412698	0.904762	0.285714	0.904762	0.547619
377.2608@5.80421	LC-MS	0.0164698	0.898212	0.019451	0.0906884	0.290347	0.029401	0.105364	0.170609	0.031746	0.0634921	0.753298
378.1426@2.1309829	LC-MS	0.421989	0.805701	0.555556	0.249153	0.753298	0.342857	0.805701	0.622753	0.111111	0.285714	0.463344
378.2703@5.7511497	LC-MS	0.347789	0.866815	0.502335	0.157939	0.440686	0.453255	0.502335	1	0.109436	0.240421	0.655836
381.1734@5.625	LC-MS	0.770493	0.555556	0.730159	0.420635	0.84127	0.342857	0.730159	0.730159	0.412698	0.904762	0.547619
381.1976@5.7495985	LC-MS	0.51585	0.904762	0.111111	0.690476	0.547619	0.114286	1	0.904762	0.730159	0.285714	0.84127
382.2048@5.801	LC-MS	0.422581	0.412698	0.111111	0.309524	0.420635	0.2	0.555556	0.904762	1	0.412698	0.84127
382.2279@5.799	LC-MS	0.187809	0.502335	0.502335	0.239317	1	NA	0.109436	0.502335	0.109436	0.502335	0.346522
383.1559@5.658	LC-MS	0.610135	0.502335	0.866815	0.440686	1	0.453255	0.240421	0.502335	0.560509	0.866815	0.440686
383.2001@5.760079	LC-MS	0.093427	1	0.111111	0.150794	0.222222	0.0571429	0.111111	0.031746	0.904762	0.730159	1
385.1707@5.798202	LC-MS	0.322298	0.412698	0.190476	0.0952381	0.150794	0.885714	0.412698	0.904762	0.730159	0.730159	0.547619
385.9462@5.8508716	LC-MS	0.0740226	0.347654	1	0.265205	0.423711	0.124095	0.805701	0.0416201	0.124773	0.371093	0.0253699
386.173@5.595	LC-MS	0.34595	NA	0.371093	0.179712	0.179712	0.453255	0.240421	0.240421	0.560509	0.771019	0.724082
388.2822@5.8206496	LC-MS	0.852837	0.904762	0.904762	0.547619	1	0.485714	0.285714	0.730159	0.904762	0.730159	0.690476
390.2968@5.9841056	LC-MS	0.794269	1	1	0.547619	0.690476	0.885714	0.285714	0.285714	0.730159	0.730159	0.690476
392.2143@5.7974367	LC-MS	0.567696	0.412698	0.904762	0.222222	0.84127	0.342857	0.730159	0.555556	0.285714	0.904762	0.547619
395.188@5.754	LC-MS	0.0193823	0.730159	0.031746	0.00793651	0.0952381	0.114286	0.015873	0.285714	0.190476	1	0.547619
397.1972@5.799	LC-MS	0.562492	0.268341	0.902117	0.20869	0.832519	0.342857	0.730159	0.730159	0.412698	0.904762	0.420635
397.3185@5.0721173	LC-MS	0.748991	1	0.771019	0.746476	0.906329	0.538472	0.325163	0.442771	0.442771	0.771019	0.332112
399.1954@5.632	LC-MS	0.115181	0.555556	0.730159	0.0211767	0.0936926	0.561363	0.262239	0.383221	0.170609	0.170609	0.66643
399.3347@5.223166	LC-MS	0.85003	0.904762	0.730159	0.690476	0.84127	0.485714	0.555556	0.555556	0.412698	1	0.690476
3a,17a-Dihydroxy-5b-androstane	LC-MS	0.0587526	0.412698	0.015873	1	1	0.0285714	0.730159	0.730159	0.015873	0.0634921	0.84127
3alpha,6beta,7alpha-Trihydroxy-5beta-cholan-24-oic Acid	LC-MS	0.315126	0.904762	0.412698	0.222222	0.222222	0.485714	0.190476	0.190476	0.555556	0.412698	1
3beta,7alpha-Dihydroxy-12-oxo-5alpha-cholan-24-oic Acid	LC-MS	0.358716	0.687322	0.560509	0.906329	0.332112	0.408352	0.502335	0.533389	0.560509	0.0733116	0.235861
3-hydroxy-Butanoic acid	GC-MS	0.27108	0.412698	0.0634921	0.0952381	0.547619	0.342857	0.730159	0.904762	0.111111	0.555556	1
3-Indoleacetic Acid	LC-MS	0.695449	0.730159	0.412698	0.690476	0.690476	1	0.412698	0.904762	0.285714	0.730159	0.420635
3-Indolepropionic acid	LC-MS	0.542664	0.412698	0.412698	0.309524	0.150794	0.885714	1	0.555556	0.730159	0.904762	0.547619
3-ketosphingosine	LC-MS	0.797026	0.190476	0.555556	0.84127	0.690476	0.685714	0.730159	0.412698	0.555556	0.730159	0.547619
3-Methylhippuric acid	LC-MS	0.649118	0.555556	0.730159	0.150794	0.309524	0.685714	0.904762	1	0.412698	0.904762	0.84127
3-methyl-pentadecanoic acid	LC-MS	0.812694	0.730159	0.730159	0.547619	0.420635	1	0.412698	0.730159	0.555556	0.904762	0.690476
3-methyl-tetradecanedioic acid	LC-MS	0.54699	1	1	0.239317	1	1	0.347654	0.866815	0.347654	1	0.239317
3-methyl-tridecanedioic acid	LC-MS	0.540838	1	0.730159	0.173217	1	0.885714	0.325163	0.900865	0.285714	0.902117	0.204501
3-Oxo-5beta-chol-7-en-24-oic Acid	LC-MS	0.344874	0.904762	0.904762	0.222222	0.222222	0.685714	0.190476	0.190476	0.412698	0.412698	0.84127
4,7,10,13,16-docosapentaenoic acid	LC-MS	0.0767194	0.306136	0.240421	0.823664	0.0669553	0.0689184	0.383221	0.460558	0.109436	0.0441713	0.204501
4,7,10,13-Eicosatetraenoic acid	LC-MS	0.847776	0.730159	0.730159	0.309524	0.420635	0.685714	0.730159	0.904762	0.904762	0.904762	1
4,8,12,15,19,21-tetracosahexaenoic acid	LC-MS	0.496587	0.701155	0.170609	0.388629	0.138792	0.657255	0.701155	0.533389	1	0.460558	0.672336
400.2674@5.7472053	LC-MS	0.510293	1	0.442771	0.345742	0.746476	0.868661	0.262239	0.893273	0.200825	0.771019	0.235861
401.2565@5.4035206	LC-MS	0.305495	0.412698	0.412698	0.420635	0.420635	0.2	1	0.904762	0.0634921	0.190476	1
401.2609@5.406905	LC-MS	0.0432747	0.268341	0.730159	0.131379	0.0111594	0.11021	0.662427	0.687322	0.15939	0.0179428	0.79717
402.1734@5.7992673	LC-MS	0.81639	0.555556	0.555556	0.420635	0.690476	1	0.412698	0.904762	0.904762	0.904762	0.547619
402.2839@5.9660006	LC-MS	0.162317	0.502335	0.502335	0.239317	1	NA	0.109436	0.502335	0.109436	0.502335	0.239317
404.2046@4.127	LC-MS	0.879171	0.555556	0.904762	1	1	0.342857	0.555556	0.555556	0.904762	0.904762	0.84127
405.1475@5.819	LC-MS	0.666363	0.555556	0.904762	0.420635	1	0.685714	0.412698	0.730159	0.285714	1	0.309524
408.2098@5.84	LC-MS	0.41417	0.730159	0.730159	0.753298	0.290347	0.2	0.412698	0.176098	0.730159	0.538594	0.204501
408.2466@5.7973633	LC-MS	0.336105	0.502335	1	0.105998	0.724082	0.868661	0.262239	0.893273	0.124773	0.560509	0.332112
409.1747@5.731138	LC-MS	0.668601	0.893273	1	0.265205	0.906329	0.868661	0.37055	0.893273	0.347654	0.771019	0.372748
409.1875@5.813	LC-MS	0.274187	0.502335	1	0.157939	1	0.453255	0.109436	0.502335	0.227249	1	0.346522
409.3195@5.539862	LC-MS	0.393646	0.555556	0.111111	0.222222	0.150794	0.685714	0.555556	0.555556	1	0.555556	0.84127
411.1874@5.819	LC-MS	0.434831	0.412698	0.412698	0.0952381	0.420635	0.685714	0.412698	0.904762	0.412698	0.730159	0.547619
411.2202@5.967	LC-MS	0.488534	0.285714	0.904762	0.309524	0.690476	0.342857	0.730159	0.555556	0.190476	0.904762	0.420635
411.2392@5.9337826	LC-MS	0.527745	0.285714	0.904762	0.309524	0.690476	0.342857	0.412698	0.904762	0.190476	0.555556	0.84127
412.1978@5.821	LC-MS	0.0200391	0.015873	0.019451	0.0952381	0.00793651	0.309424	0.412698	1	0.262239	0.176098	0.690476
413.203@5.9699364	LC-MS	0.230616	0.190476	0.111111	0.0952381	0.0952381	1	0.412698	0.904762	0.904762	1	0.420635
414.3377@5.872142	LC-MS	0.810159	0.730159	0.555556	0.420635	0.84127	0.485714	1	0.412698	0.412698	0.730159	0.84127
415.3586@6.184334	LC-MS	0.0373086	0.190476	0.111111	0.150794	0.547619	0.885714	0.015873	0.190476	0.015873	0.190476	0.690476
417.2298@5.799	LC-MS	0.631698	0.708624	0.900865	0.525809	0.655836	0.561363	1	0.442771	0.218742	0.798074	0.235861
420.0134@4.5877404	LC-MS	0.000242601	0.0150785	0.0150785	0.00749496	0.00749496	NA	NA	NA	NA	NA	NA
423.2984@5.052973	LC-MS	0.623553	0.730159	0.904762	1	0.309524	0.485714	0.555556	0.555556	0.904762	0.285714	0.309524
425.3148@5.3122606	LC-MS	0.344874	0.904762	0.904762	0.222222	0.222222	0.685714	0.190476	0.190476	0.412698	0.412698	0.84127
425.3484@5.2531023	LC-MS	0.704406	1	0.904762	0.547619	0.690476	0.685714	0.555556	0.555556	0.285714	0.904762	0.309524
426.2545@5.815	LC-MS	0.425057	1	0.533389	0.138792	0.66643	0.459597	0.170609	0.701155	0.805701	0.708624	0.204501
427.3651@5.4017935	LC-MS	0.600683	0.730159	0.730159	0.547619	0.84127	0.342857	0.730159	0.555556	0.190476	0.412698	0.547619
428.274@5.865	LC-MS	0.276439	0.109436	0.227249	0.823664	0.157939	0.453255	0.240421	0.502335	0.560509	1	0.440686
428.3653@6.406	LC-MS	0.233962	0.555556	0.730159	0.222222	0.222222	0.885714	0.190476	0.190476	0.190476	0.190476	1
429.2143@5.9688373	LC-MS	0.540339	0.285714	0.555556	0.150794	0.420635	0.885714	0.412698	0.730159	0.904762	1	0.420635
429.288@5.1359873	LC-MS	0.293941	0.904762	0.555556	0.420635	0.420635	0.685714	0.190476	0.190476	0.190476	0.111111	1
429.3723@6.2556086	LC-MS	0.0219258	0.412698	0.285714	0.0555556	0.309524	1	0.015873	0.190476	0.015873	0.031746	0.547619
430.1867@5.821	LC-MS	0.522652	0.555556	0.555556	0.0952381	0.547619	0.685714	0.412698	0.904762	0.904762	0.555556	0.420635
431.2729@3.6296427	LC-MS	0.25077	0.893273	0.306136	0.440686	0.450644	0.459597	0.308369	0.900865	0.0811359	0.805701	0.0449086
431.2969@5.251081	LC-MS	0.257017	0.412698	0.105364	0.525809	0.600402	0.0590719	0.538594	0.904762	0.37055	0.105364	0.672336
431.3588@5.87596	LC-MS	0.734759	0.555556	0.285714	1	0.547619	0.885714	0.555556	0.730159	0.285714	0.904762	0.690476
432.1853@5.821	LC-MS	0.541374	0.662427	1	0.157939	0.607236	0.868661	0.37055	0.893273	0.227249	0.771019	0.503812
432.2071@5.969609	LC-MS	0.63261	0.285714	0.555556	0.222222	0.420635	0.885714	0.555556	0.730159	0.904762	0.730159	0.547619
432.2708@5.794715	LC-MS	0.858567	0.904762	0.902117	0.690476	0.675174	0.88242	0.325163	0.900865	0.708624	1	0.397615
436.2427@5.82	LC-MS	0.27801	0.0733116	0.124773	1	0.450644	1	0.227249	0.560509	0.227249	0.560509	0.655836
437.2914@5.6095886	LC-MS	0.994236	0.730159	1	0.84127	1	1	0.904762	0.904762	0.730159	0.904762	1
439.3292@5.528409	LC-MS	0.279866	0.502335	0.308369	0.157939	0.440686	0.185877	0.109436	0.240421	0.522431	0.893273	0.655836
441.214@5.817278	LC-MS	0.274187	0.502335	1	0.157939	1	0.453255	0.109436	0.502335	0.227249	1	0.346522
442.2228@5.9685454	LC-MS	0.254368	0.227249	0.109436	0.829357	0.346522	0.453255	0.227249	1	0.109436	0.502335	0.480177
442.2751@5.818071	LC-MS	0.269808	0.285714	0.111111	0.0952381	0.222222	0.485714	0.412698	0.904762	0.412698	0.730159	0.690476
442.2935@5.9693146	LC-MS	0.193221	0.190476	0.111111	0.0555556	0.0952381	1	0.412698	0.904762	0.904762	0.904762	0.420635
443.2226@5.968923	LC-MS	0.277075	0.502335	1	0.239317	1	0.453255	0.109436	0.502335	0.227249	1	0.239317
444.2924@5.9103756	LC-MS	0.151024	0.176098	0.0650637	0.0361451	0.0936926	1	0.555556	0.730159	0.730159	0.904762	0.547619
444.2925@5.9645705	LC-MS	0.166372	0.190476	0.111111	0.031746	0.0952381	1	0.412698	0.904762	0.904762	1	0.420635
444.3588@6.374	LC-MS	0.837366	0.904762	0.730159	0.84127	0.690476	1	0.555556	0.730159	0.412698	0.730159	0.420635
444.9901@2.8864148	LC-MS	0.127207	0.111111	0.0634921	0.015873	0.0952381	0.771503	0.730159	1	0.730159	0.730159	1
446.2846@5.799692	LC-MS	0.187809	0.502335	0.502335	0.239317	1	NA	0.109436	0.502335	0.109436	0.502335	0.346522
447.2981@5.128507	LC-MS	0.328355	0.904762	0.412698	0.547619	0.420635	0.485714	0.412698	0.190476	0.190476	0.111111	1
449.1824@5.813235	LC-MS	0.24021	0.502335	1	0.157939	1	0.453255	0.109436	0.502335	0.227249	1	0.239317
449.351@5.957987	LC-MS	0.545354	0.730159	1	0.547619	0.420635	0.485714	0.190476	0.190476	1	0.904762	0.309524
450.2573@5.815	LC-MS	0.515325	0.893273	0.771019	0.332112	1	0.868661	0.262239	1	0.124773	0.771019	0.332112
451.008@2.892821	LC-MS	0.0554693	0.019451	0.0616892	0.0311412	0.0906884	0.868661	0.662427	0.893273	1	0.771019	0.607236
451.3056@5.5615396	LC-MS	0.413709	1	0.190476	0.690476	1	0.685714	0.730159	1	0.031746	0.285714	0.547619
452.3685@5.9086666	LC-MS	0.0022572	0.0107996	NA	NA	0.179712	0.0210706	0.0107996	0.0616892	NA	0.240421	0.179712
452.3735@5.909273	LC-MS	0.00179098	0.0107996	NA	NA	0.423711	0.0210706	0.0107996	0.0550088	NA	0.502335	0.423711
453.3447@5.4243636	LC-MS	0.342536	0.13121	NA	0.423711	0.179712	0.185877	0.662427	0.893273	0.502335	0.240421	0.79717
454.193@5.799	LC-MS	0.354348	1	0.502335	0.346522	1	0.453255	0.227249	1	0.109436	0.502335	0.346522
456.2881@5.817731	LC-MS	0.345912	0.555556	0.412698	0.0952381	0.309524	0.485714	0.412698	0.904762	0.412698	0.730159	0.222222
458.2863@5.8090816	LC-MS	0.717173	0.412698	0.555556	0.222222	0.547619	0.685714	0.730159	0.904762	0.730159	0.555556	0.84127
458.3071@5.969	LC-MS	0.257369	0.190476	0.190476	0.0952381	0.0952381	1	0.412698	0.730159	0.904762	1	0.420635
460.2632@5.799851	LC-MS	0.545858	0.533389	0.383221	0.138792	0.66643	0.771503	0.325163	0.900865	0.805701	0.708624	0.397615
463.2278@3.755	LC-MS	0.649118	0.555556	0.285714	0.690476	0.420635	0.685714	1	1	0.285714	0.730159	0.420635
463.2926@4.9661145	LC-MS	0.493432	0.902117	0.522431	0.672336	0.529619	0.663117	0.412698	0.285714	0.262239	0.176098	0.690476
465.3216@5.6810913	LC-MS	0.147275	0.730159	0.0634921	0.420635	0.690476	0.685714	0.730159	0.730159	0.015873	0.031746	0.690476
465.3228@5.8152943	LC-MS	0.00610754	0.0342039	0.0179428	0.0111594	0.372748	0.342857	0.190476	0.176098	0.904762	0.0650637	0.0211767
466.3139@5.658	LC-MS	0.00588456	0.0634921	0.015873	0.00793651	0.131379	0.114286	0.190476	0.0963193	1	0.0550088	0.0177501
466.3472@5.9356365	LC-MS	0.0406109	0.0416201	NA	NA	0.179712	0.0689184	0.0416201	1	NA	0.240421	0.179712
466.3823@5.9702306	LC-MS	0.0245936	0.0416201	NA	NA	0.179712	0.0689184	0.0416201	0.306136	NA	0.240421	0.179712
467.3018@5.528	LC-MS	0.390209	0.555556	0.285714	0.420635	0.0952381	0.685714	1	0.412698	0.904762	0.730159	0.222222
469.3092@5.8192053	LC-MS	0.111832	0.13121	0.13121	0.0253699	0.179712	1	0.262239	1	0.170609	1	0.161238
470.1595@5.797	LC-MS	0.305556	0.227249	0.109436	1	0.655836	0.453255	0.347654	0.771019	0.109436	0.240421	0.503812
470.3103@5.839352	LC-MS	0.0878297	0.111111	0.0634921	0.031746	0.0555556	0.685714	0.285714	0.730159	0.904762	0.904762	0.309524
471.3023@5.866311	LC-MS	0.297343	0.502335	0.0342039	0.235861	0.503812	0.467825	1	0.898212	0.412698	0.268341	0.525809
472.3044@5.831576	LC-MS	0.771646	0.712155	0.902117	0.290347	0.525809	1	0.412698	0.904762	0.555556	0.904762	0.600402
472.3149@5.915	LC-MS	0.346247	0.347654	0.466854	0.0746392	0.239317	0.88242	0.139983	0.533389	0.708624	1	0.525809
472.3183@5.958	LC-MS	0.575189	0.662427	0.308369	0.157939	0.607236	0.644552	0.37055	0.893273	0.898212	0.687322	0.503812
474.3202@5.9676433	LC-MS	0.274847	0.662427	0.866815	0.0746392	0.440686	0.868661	0.262239	0.893273	0.124773	0.560509	0.332112
475.2174@5.82	LC-MS	0.55365	0.771019	0.771019	0.655836	0.607236	1	0.227249	1	0.227249	1	0.239317
475.2704@5.350357	LC-MS	0.673259	0.412698	0.285714	0.547619	0.690476	0.885714	0.904762	0.555556	0.904762	0.412698	0.420635
475.385@5.891781	LC-MS	0.659291	0.904762	1	0.309524	0.690476	0.885714	0.412698	0.730159	0.285714	0.904762	0.309524
476.2768@5.657107	LC-MS	0.639971	0.730159	0.555556	0.222222	0.420635	0.685714	0.412698	1	0.904762	0.730159	0.420635
476.2786@5.347122	LC-MS	0.433595	0.555556	0.730159	0.309524	0.222222	0.685714	0.190476	0.190476	0.555556	0.904762	1
477.2877@5.452134	LC-MS	0.855261	0.730159	0.412698	0.84127	0.547619	0.885714	0.730159	0.730159	0.904762	1	0.309524
479.3377@5.842026	LC-MS	0.113204	0.730159	0.111111	0.690476	0.690476	0.114286	0.730159	0.555556	0.015873	0.111111	0.222222
481.3439@5.6632123	LC-MS	0.478374	0.904762	0.285714	0.690476	0.420635	0.342857	0.904762	0.730159	0.190476	0.412698	0.309524
482.2164@5.9696426	LC-MS	0.0533726	0.0179428	0.0150785	1	0.204501	0.453255	0.227249	0.560509	0.109436	0.240421	0.503812
483.288@5.831087	LC-MS	0.414283	0.533389	0.176098	0.138792	0.401965	0.685714	0.325163	0.904762	0.904762	0.555556	0.420635
486.2839@5.81865	LC-MS	0.321318	0.412698	0.190476	0.0952381	0.309524	0.485714	0.412698	1	0.730159	0.555556	0.420635
486.3036@5.967688	LC-MS	0.226763	0.442771	0.893273	0.105998	0.161238	0.657255	0.139983	0.805701	0.170609	0.383221	0.345742
488.2327@5.9683895	LC-MS	0.369939	0.227249	0.109436	0.823664	0.346522	0.453255	0.560509	1	0.240421	0.502335	0.607236
488.2975@5.940521	LC-MS	0.326864	0.190476	0.111111	0.222222	0.0952381	0.485714	0.730159	0.904762	0.730159	0.730159	1
490.2939@5.8078456	LC-MS	0.162317	0.502335	0.502335	0.239317	1	NA	0.109436	0.502335	0.109436	0.502335	0.239317
491.3055@5.373163	LC-MS	0.403876	0.111111	0.730159	0.834035	0.142457	0.2	1	0.900865	0.902117	0.109855	0.829357
493.3166@5.565947	LC-MS	0.777053	0.555556	0.555556	0.222222	0.420635	0.485714	0.904762	0.904762	0.904762	1	0.690476
493.3482@5.9282866	LC-MS	0.516198	0.904762	0.555556	0.547619	0.547619	0.342857	0.730159	0.730159	0.190476	0.190476	0.547619
496.3008@5.637	LC-MS	0.33311	0.0811359	0.308369	0.0449086	0.440686	1	0.460558	0.608874	0.900865	0.893273	0.590014
497.305@5.8204618	LC-MS	0.137308	0.502335	0.502335	0.239317	1	NA	0.109436	0.502335	0.109436	0.502335	0.157939
498.1905@5.969	LC-MS	0.852003	0.730159	0.538594	0.84127	0.547619	0.884549	0.285714	1	0.708624	0.712155	0.690476
499.2694@5.348549	LC-MS	0.746554	0.904762	0.904762	0.84127	0.84127	0.685714	0.904762	0.285714	0.904762	0.285714	0.309524
499.2799@5.6015553	LC-MS	0.771312	0.502335	1	0.79717	1	0.453255	0.240421	0.502335	0.560509	1	0.79717
4-amino-3-hydroxy-Butanoic acid	GC-MS	0.746754	0.904762	0.412698	0.547619	1	0.2	1	0.730159	0.285714	0.904762	1
4-hydroxy lauric acid	LC-MS	0.585452	1	1	0.440686	0.423711	1	0.560509	0.371093	0.560509	0.371093	0.179712
4-hydroxy palmitic acid	LC-MS	0.212432	0.015873	0.0634921	1	0.222222	0.885714	0.412698	0.904762	0.285714	0.904762	0.547619
4-hydroxy-Butanoic acid	GC-MS	0.45576	0.412698	0.904762	0.309524	0.690476	0.342857	0.190476	1	0.190476	0.904762	0.309524
4-keto palmitic acid	LC-MS	0.655339	0.771019	0.240421	0.724082	0.79717	0.453255	0.560509	1	0.240421	0.502335	0.607236
4-octadecylenic acid	LC-MS	0.811914	1	1	0.547619	1	0.685714	0.285714	0.555556	0.412698	1	0.690476
4-oxo-9Z,11Z,13E,15E-octadecatetraenoic acid	LC-MS	0.0547719	0.904762	0.015873	0.309524	0.20869	0.0285714	0.555556	0.389284	0.111111	0.0650637	0.294802
5,8,11,14-(Z,Z,Z,Z)-Eicosatetraenoic acid	GC-MS	0.261872	0.190476	0.904762	1	0.547619	0.2	0.111111	0.555556	0.730159	0.190476	0.150794
5,8-Dihydroxy-3,4-dihydrocarbostyril	LC-MS	0.632224	0.555556	0.730159	0.309524	0.222222	0.885714	0.730159	0.412698	0.730159	0.555556	1
500.1953@5.9686255	LC-MS	0.275655	0.227249	0.109436	0.829357	0.503812	0.453255	0.227249	0.771019	0.109436	0.240421	0.655836
500.2786@5.520777	LC-MS	0.439786	0.240421	0.240421	1	0.607236	NA	0.240421	0.502335	0.240421	0.502335	0.79717
500.3029@5.845	LC-MS	0.0147631	0.111111	0.015873	0.031746	0.547619	0.342857	0.190476	0.190476	0.904762	0.015873	0.0555556
501.2954@5.7429485	LC-MS	0.0403799	0.902117	0.0150785	0.0119252	0.547619	0.185877	0.701155	0.708624	0.109436	0.0441713	0.0906884
501.3177@5.9681997	LC-MS	0.259385	0.442771	0.771019	0.105998	0.235861	0.538472	0.325163	1	0.124773	0.306136	0.345742
501.3197@5.827397	LC-MS	0.158003	0.412698	0.0634921	1	0.309524	0.114286	0.555556	0.730159	0.0634921	0.190476	0.547619
503.2937@5.818103	LC-MS	0.211164	0.771019	0.771019	0.161238	1	1	0.124773	1	0.124773	1	0.0669553
503.311@5.971072	LC-MS	0.0426369	0.900865	0.0441713	0.0253699	0.753298	0.185877	0.13121	0.900865	NA	0.0441713	0.0253699
505.2353@5.315	LC-MS	0.386461	0.904762	0.904762	0.309524	0.420635	1	0.139983	0.325163	0.139983	0.325163	1
505.3527@5.881493	LC-MS	0.0946105	0.730159	0.285714	0.0555556	0.84127	0.685714	0.0634921	0.555556	0.015873	0.285714	0.420635
507.3345@5.665481	LC-MS	0.171769	0.412698	0.285714	0.84127	0.150794	0.342857	0.412698	0.412698	0.0634921	0.904762	0.0952381
507.3605@5.985589	LC-MS	0.877741	1	0.555556	1	0.84127	0.685714	0.904762	0.730159	0.285714	0.555556	0.84127
507.3686@6.078875	LC-MS	0.297598	0.285714	0.285714	0.547619	0.309524	0.342857	0.904762	1	0.190476	0.0634921	1
508.2201@5.8329177	LC-MS	0.241988	0.227249	0.109436	0.66643	0.503812	0.453255	0.227249	0.560509	0.109436	0.240421	0.503812
509.2733@5.1297045	LC-MS	0.347097	0.893273	1	0.332112	0.161238	0.868661	0.533389	0.262239	0.200825	0.124773	1
509.3479@5.881213	LC-MS	0.117299	0.904762	0.412698	0.150794	0.420635	0.2	0.285714	0.730159	0.015873	0.190476	0.309524
510.2466@5.069592	LC-MS	0.691999	1	1	0.503812	0.503812	1	0.502335	0.347654	0.502335	0.347654	0.66643
510.5121@5.715567	LC-MS	0.215895	0.730159	0.904762	0.031746	0.150794	0.685714	0.190476	0.730159	0.285714	0.555556	0.309524
512.9775@2.888224	LC-MS	0.178761	0.412698	0.111111	0.031746	0.150794	0.561363	0.218742	0.730159	1	0.555556	0.690476
513.3156@5.6424594	LC-MS	0.338661	0.502335	1	0.161238	0.503812	0.868661	0.262239	0.701155	0.124773	0.687322	0.204501
513.3286@5.3210983	LC-MS	0.56708	0.900865	1	0.290347	0.290347	1	0.460558	0.325163	0.460558	0.325163	0.753298
514.3245@5.8440943	LC-MS	0.105821	NA	0.371093	0.0720057	0.423711	0.453255	0.109436	0.502335	0.227249	0.866815	0.157939
515.3021@5.38982	LC-MS	0.419106	0.904762	0.190476	0.547619	0.150794	0.342857	0.730159	0.285714	0.730159	0.730159	0.547619
515.8997@2.5584667	LC-MS	0.000242601	0.0150785	0.0150785	0.00749496	0.00749496	NA	NA	NA	NA	NA	NA
517.3019@5.332556	LC-MS	0.197441	0.109436	0.109436	0.823664	0.829357	NA	0.240421	0.109436	0.240421	0.109436	1
517.3146@5.788	LC-MS	0.599361	0.412698	0.285714	0.309524	0.547619	0.685714	0.904762	0.555556	0.555556	0.412698	1
519.3246@3.8655643	LC-MS	0.365295	0.730159	0.285714	0.420635	1	0.685714	0.190476	1	0.111111	0.412698	0.309524
519.3344@5.639493	LC-MS	0.469173	1	0.412698	1	0.420635	0.114286	0.904762	0.730159	0.190476	0.412698	0.420635
519.412@5.90263	LC-MS	0.556008	0.904762	0.285714	0.690476	0.547619	0.342857	0.555556	0.555556	0.285714	0.904762	0.309524
519.4997@6.361849	LC-MS	0.0355205	0.031746	0.111111	0.547619	0.031746	0.885714	0.111111	0.730159	0.190476	0.190476	0.0555556
521.3484@5.792026	LC-MS	0.551118	0.904762	0.190476	0.84127	0.420635	0.342857	0.555556	0.285714	0.555556	0.904762	0.690476
521.3496@5.7947655	LC-MS	0.48302	1	0.190476	0.690476	0.309524	0.342857	0.555556	0.190476	0.730159	0.730159	0.690476
522.1745@5.794999	LC-MS	0.665893	1	0.502335	0.440686	1	0.453255	0.560509	1	0.240421	0.502335	0.607236
523.3638@6.0181427	LC-MS	0.110375	0.555556	0.190476	0.222222	0.690476	0.485714	0.0634921	0.730159	0.031746	0.412698	0.150794
523.4935@6.285316	LC-MS	0.0236412	0.031746	0.031746	0.84127	0.0952381	1	0.0634921	0.904762	0.031746	0.904762	0.031746
526.292@5.8153076	LC-MS	0.187809	0.502335	0.502335	0.239317	1	NA	0.109436	0.502335	0.109436	0.502335	0.346522
527.292@5.817345	LC-MS	0.437314	0.466854	0.866815	0.157939	0.607236	0.868661	0.37055	0.687322	0.227249	1	0.265205
527.3442@5.2942433	LC-MS	0.168595	0.502335	0.687322	0.0906884	0.388629	1	0.0733116	0.227249	0.124773	0.227249	1
528.1927@5.802923	LC-MS	0.73915	1	0.502335	0.79717	1	0.453255	0.560509	1	0.240421	0.502335	0.607236
529.3154@5.6918216	LC-MS	0.251833	0.555556	0.190476	0.547619	0.0555556	0.342857	0.904762	0.730159	0.412698	1	0.0952381
531.3103@5.9555907	LC-MS	0.397029	1	1	0.157939	1	1	0.227249	1	0.227249	1	0.239317
531.3303@5.863563	LC-MS	0.334884	0.904762	0.190476	1	1	0.2	1	0.730159	0.111111	0.0634921	1
532.2295@5.053879	LC-MS	0.682344	0.555556	0.730159	0.150794	0.600402	0.885714	0.555556	0.904762	0.285714	0.904762	1
532.3259@5.729223	LC-MS	0.30326	0.730159	0.0616892	0.672336	0.0906884	0.218604	1	0.306136	0.560509	1	0.724082
532.4956@5.623002	LC-MS	0.311268	0.730159	1	0.0906884	0.529619	0.885714	0.0616892	0.538594	0.200825	0.533389	0.503812
533.3455@5.763134	LC-MS	0.241551	0.730159	0.111111	1	1	0.2	0.555556	0.412698	0.0634921	0.111111	1
534.5108@5.7086782	LC-MS	0.186135	0.730159	0.904762	0.0361451	0.20869	1	0.0650637	0.389284	0.262239	0.533389	0.388629
535.2382@5.3348236	LC-MS	0.906233	0.771019	1	0.724082	0.724082	1	0.560509	0.560509	0.771019	0.560509	1
535.3621@5.9205203	LC-MS	0.241551	0.412698	0.111111	0.547619	0.309524	0.885714	0.111111	0.730159	0.111111	0.730159	0.309524
536.5281@5.7395725	LC-MS	0.210719	1	0.904762	0.0555556	0.309524	0.685714	0.111111	0.412698	0.285714	0.412698	0.222222
537.2357@5.128	LC-MS	0.367223	0.904762	0.389284	0.547619	0.547619	0.467825	0.285714	0.190476	0.262239	0.109855	1
537.2746@5.772147	LC-MS	0.735002	0.898212	0.227249	1	1	0.408352	0.893273	0.701155	0.560509	0.227249	1
537.3787@6.1444325	LC-MS	0.0525681	0.412698	0.412698	0.222222	1	0.685714	0.015873	0.412698	0.015873	0.111111	0.150794
538.4984@5.809333	LC-MS	0.160255	0.502335	0.502335	0.157939	1	NA	0.109436	0.502335	0.109436	0.502335	0.346522
539.3238@5.3452764	LC-MS	0.531035	0.771019	0.893273	0.503812	0.265205	0.619839	0.347654	0.227249	0.522431	0.37055	0.829357
539.3257@5.5632653	LC-MS	0.122247	1	0.031746	0.150794	0.150794	0.11021	0.533389	0.538594	0.190476	0.285714	0.547619
541.3147@5.6411457	LC-MS	0.371576	1	0.190476	1	1	0.2	0.730159	0.730159	0.111111	0.111111	1
541.3149@5.645706	LC-MS	0.693263	1	0.904762	0.84127	0.309524	0.885714	0.285714	0.730159	0.555556	1	0.222222
541.3171@5.4981604	LC-MS	0.0399181	0.190476	0.015873	0.420635	0.690476	0.0285714	0.285714	0.904762	0.015873	0.0634921	0.84127
541.3414@5.7609468	LC-MS	0.178351	0.190476	0.0634921	0.222222	0.309524	0.342857	1	0.412698	0.412698	0.111111	0.84127
543.3335@5.804	LC-MS	0.666363	0.730159	0.555556	0.309524	0.309524	0.885714	0.412698	0.412698	0.904762	0.904762	0.84127
545.3458@6.0034137	LC-MS	0.116151	0.285714	0.111111	0.547619	0.420635	0.342857	0.111111	0.904762	0.0634921	0.285714	0.150794
545.3478@5.7159085	LC-MS	0.0510589	0.190476	0.111111	0.547619	0.150794	0.0571429	0.190476	0.0634921	0.0634921	0.555556	0.0952381
546.5113@5.655449	LC-MS	0.265228	0.904762	1	0.0555556	0.420635	0.885714	0.0634921	0.412698	0.325163	0.730159	0.309524
547.3563@5.7737694	LC-MS	0.717173	0.412698	0.730159	0.309524	0.547619	0.685714	0.555556	0.555556	0.555556	0.730159	0.690476
547.3602@5.859595	LC-MS	0.188068	0.555556	0.031746	1	0.150794	0.342857	0.285714	0.730159	0.190476	0.904762	0.222222
548.1896@5.8224716	LC-MS	0.83312	0.712155	0.902117	0.690476	0.529619	0.877782	0.262239	0.898212	0.708624	1	0.525809
548.5265@5.737	LC-MS	0.200941	1	1	0.0555556	0.309524	1	0.0634921	0.285714	0.412698	0.555556	0.150794
549.3684@6.0220804	LC-MS	0.229878	0.412698	0.111111	0.547619	0.309524	0.342857	0.285714	0.904762	0.111111	0.285714	0.420635
549.4298@6.056349	LC-MS	0.451772	0.285714	0.412698	0.420635	0.150794	0.685714	0.730159	0.555556	0.555556	0.412698	0.547619
550.2033@5.968575	LC-MS	0.169014	0.170609	0.0179428	1	0.294802	1	0.227249	0.502335	0.227249	0.227249	0.829357
550.5429@5.7683835	LC-MS	0.0921773	0.904762	0.904762	0.031746	0.309524	0.885714	0.031746	0.285714	0.285714	0.730159	0.031746
551.3947@6.0112877	LC-MS	0.0568965	0.285714	0.015873	0.0952381	0.84127	0.0571429	0.555556	0.904762	0.111111	0.0634921	0.547619
553.3418@5.5059376	LC-MS	0.440658	0.240421	0.687322	0.607236	0.607236	0.185877	0.502335	0.502335	0.308369	0.308369	1
555.3543@5.878803	LC-MS	0.0227514	0.904762	0.031746	0.0846698	1	0.114286	0.139996	1	0.0150785	0.015873	0.118797
556.2204@5.9695907	LC-MS	0.255482	0.227249	0.109436	1	0.346522	0.453255	0.227249	1	0.109436	0.502335	0.480177
557.3271@5.862493	LC-MS	0.681734	0.371093	0.371093	0.179712	0.179712	1	0.771019	1	1	1	1
559.2975@5.767449	LC-MS	0.97455	0.904762	0.904762	0.84127	1	0.885714	0.730159	0.904762	0.730159	0.904762	0.547619
559.3193@3.8255076	LC-MS	0.426076	1	0.285714	0.84127	1	0.342857	0.285714	1	0.111111	0.285714	0.420635
559.3446@5.616325	LC-MS	0.745954	0.412698	0.285714	1	0.690476	0.342857	1	0.730159	0.730159	0.412698	0.690476
560.5271@5.736797	LC-MS	0.246891	1	1	0.0555556	0.222222	0.885714	0.0634921	0.412698	0.412698	0.730159	0.309524
561.3074@6.0154114	LC-MS	0.332696	0.285714	0.190476	0.525809	0.0555556	0.685714	0.389284	1	0.712155	0.730159	0.401965
563.0072@5.7476287	LC-MS	0.444379	0.730159	0.730159	0.20869	0.150794	0.885714	0.389284	0.190476	0.708624	0.555556	1
563.1354@5.7472754	LC-MS	0.0465897	0.412698	0.285714	0.138792	0.0344536	0.2	0.105364	0.0179428	0.442771	0.306136	1
563.3506@3.961553	LC-MS	0.293941	0.730159	0.190476	0.84127	0.84127	0.485714	0.285714	0.730159	0.0634921	0.190476	0.420635
563.4383@5.913013	LC-MS	0.526864	0.904762	0.730159	0.309524	0.420635	1	0.285714	0.904762	0.285714	0.904762	0.222222
565.3139@5.613	LC-MS	0.0200131	0.190476	0.015873	0.547619	0.150794	0.0285714	0.730159	0.904762	0.015873	0.015873	0.547619
565.3441@5.641054	LC-MS	0.0839317	0.730159	0.015873	0.547619	0.309524	0.0571429	1	0.555556	0.0634921	0.111111	0.547619
566.1798@5.969351	LC-MS	0.389676	0.730159	0.0650637	0.84127	0.547619	0.309424	0.555556	0.904762	0.170609	0.383221	0.600402
567.3299@5.7104993	LC-MS	0.043737	0.190476	0.190476	0.547619	0.150794	0.0285714	0.555556	0.015873	0.0634921	0.904762	0.0555556
567.3313@5.6067295	LC-MS	0.151535	0.904762	0.190476	0.547619	0.150794	0.2	0.555556	0.190476	0.190476	0.031746	1
567.3576@5.795256	LC-MS	0.0803376	0.904762	0.031746	0.222222	0.0952381	0.0571429	0.730159	0.190476	0.285714	0.111111	1
568.1777@5.9682226	LC-MS	0.280924	0.347654	0.109436	0.829357	0.346522	0.453255	0.227249	1	0.109436	0.502335	0.480177
568.3348@5.6693606	LC-MS	0.231727	0.111111	0.730159	0.84127	0.150794	0.342857	0.111111	0.904762	1	0.190476	0.309524
569.3481@5.686764	LC-MS	0.0372409	0.555556	0.0634921	0.547619	0.84127	0.114286	0.111111	0.904762	0.015873	0.015873	0.150794
571.3642@5.80923	LC-MS	0.159128	0.730159	0.285714	0.309524	0.84127	0.485714	0.111111	1	0.015873	0.412698	0.222222
573.3764@5.9759865	LC-MS	0.0560896	0.555556	0.015873	0.150794	1	0.0571429	0.285714	0.904762	0.111111	0.0634921	0.309524
576.4446@5.814111	LC-MS	0.491474	0.389284	0.712155	0.138792	0.397615	0.685714	0.412698	1	0.285714	1	0.463344
579.2835@5.7437506	LC-MS	0.701816	0.730159	0.555556	0.547619	1	0.885714	1	0.412698	0.904762	0.412698	0.222222
580.9625@2.8925261	LC-MS	0.00523307	0.0179428	0.0342039	0.00749496	0.0177501	1	0.371093	1	0.371093	1	0.423711
582.2472@4.995	LC-MS	0.510829	0.730159	0.412698	0.309524	1	0.685714	0.904762	1	0.0634921	0.730159	0.309524
583.5192@6.3615813	LC-MS	0.0191675	0.015873	0.015873	0.0952381	0.031746	0.685714	0.190476	0.555556	0.111111	0.730159	0.150794
584.2618@5.354	LC-MS	0.416888	0.502335	0.502335	0.179712	0.79717	1	0.13121	0.662427	0.13121	0.466854	0.423711
584.2619@5.975	LC-MS	0.170712	0.412698	0.412698	0.309524	0.222222	0.2	0.0634921	0.0634921	0.904762	0.555556	1
584.2622@5.455	LC-MS	0.125582	0.730159	0.904762	0.690476	0.420635	0.342857	0.015873	0.904762	0.555556	0.285714	0.00793651
584.2625@5.895	LC-MS	0.948621	1	0.904762	0.690476	1	0.685714	0.730159	1	0.730159	0.904762	0.420635
584.2635@4.584	LC-MS	0.222877	0.898212	1	0.0936926	0.204501	1	0.019451	0.262239	0.268341	0.708624	0.690476
584.3149@5.813	LC-MS	0.480431	0.111111	0.031746	0.84127	0.690476	0.685714	1	0.555556	0.730159	0.412698	0.753298
587.3241@5.498714	LC-MS	0.0224906	0.0634921	0.015873	0.150794	0.309524	0.0285714	0.555556	0.730159	0.031746	0.031746	1
590.162@5.743616	LC-MS	0.396325	1	0.502335	0.346522	1	0.453255	0.347654	1	0.109436	0.502335	0.346522
591.3513@5.5379167	LC-MS	0.148586	0.347654	0.109436	0.239317	0.0720057	0.453255	1	0.371093	0.502335	NA	0.423711
591.3537@5.723713	LC-MS	0.0232515	0.190476	0.031746	0.150794	0.150794	0.0571429	0.285714	0.285714	0.031746	0.111111	0.0952381
591.427@5.7831507	LC-MS	0.395518	0.111111	0.904762	1	0.420635	0.342857	0.285714	0.0634921	0.730159	0.904762	1
593.4299@5.782685	LC-MS	0.276325	0.190476	0.904762	0.690476	0.420635	0.342857	0.190476	0.015873	1	0.904762	1
595.2581@5.7630954	LC-MS	0.0600219	0.904762	0.412698	0.0952381	0.031746	0.342857	0.190476	0.031746	0.285714	0.111111	1
595.4043@5.7969995	LC-MS	0.270792	0.502335	0.866815	0.157939	1	0.453255	0.109436	0.502335	0.227249	1	0.346522
597.4034@6.003027	LC-MS	0.0442532	0.555556	0.015873	0.222222	0.84127	0.0285714	0.555556	1	0.031746	0.031746	0.690476
5alpha-Cholane-3alpha,7alpha,12alpha,24-tetrol	LC-MS	0.231474	1	0.347654	0.239317	0.0720057	0.408352	0.308369	0.13121	0.866815	0.371093	0.423711
5a-Tetrahydrocorticosterone	LC-MS	0.428241	0.538594	0.170609	0.84127	0.529619	0.619839	0.262239	0.898212	0.124773	0.502335	0.525809
5beta-Chola-3,8(14),11-trien-24-oic Acid	LC-MS	0.31585	0.904762	0.730159	0.222222	0.222222	0.685714	0.190476	0.190476	0.285714	0.412698	0.84127
5-hydroxy capric acid	LC-MS	0.906877	0.347654	1	1	1	0.619839	0.560509	0.560509	0.893273	0.893273	1
5-hydroxy-Tryptamine	GC-MS	0.649703	0.412698	0.555556	0.309524	1	0.885714	0.555556	0.904762	0.285714	1	0.309524
5-methyl-hexadecanoic acid	LC-MS	0.328392	0.389284	0.105364	0.84127	0.529619	0.619839	0.262239	0.701155	0.124773	0.347654	0.525809
6-(Z)-Octadecenoic acid	GC-MS	0.433595	0.555556	0.730159	0.0952381	0.420635	1	0.412698	1	0.285714	0.904762	0.309524
6,11-hexadecadienal	LC-MS	0.260637	0.190476	0.190476	0.84127	0.690476	0.685714	0.0634921	0.285714	0.412698	0.412698	0.309524
6,7-Dimethyltetrahydropterin	LC-MS	0.426858	0.893273	0.771019	0.161238	0.823664	0.868661	0.262239	0.898212	0.200825	0.687322	0.204501
6-[5]-ladderane-1-hexanol	LC-MS	0.513596	1	0.555556	0.222222	0.309524	1	0.190476	0.190476	0.904762	0.904762	0.84127
601.2695@5.5227976	LC-MS	0.0436778	0.555556	0.015873	0.690476	1	0.0285714	0.904762	0.904762	0.015873	0.015873	1
602.4592@5.8287745	LC-MS	0.541054	0.555556	0.904762	0.0952381	0.547619	1	0.412698	0.904762	0.285714	0.904762	0.547619
603.345@3.925177	LC-MS	0.422429	0.730159	0.412698	0.420635	1	0.2	0.555556	0.555556	0.111111	0.285714	0.690476
605.2998@5.8183193	LC-MS	0.777847	0.730159	0.730159	0.420635	0.420635	0.885714	0.412698	0.730159	0.730159	0.555556	1
606.1356@5.7988725	LC-MS	0.484247	0.904762	0.0616892	0.834035	0.525809	0.218604	0.708624	0.798074	0.227249	0.560509	0.823664
607.3151@5.998152	LC-MS	0.0696335	0.190476	0.190476	0.420635	0.690476	1	0.0634921	0.111111	0.0634921	0.190476	0.0952381
607.3154@5.646678	LC-MS	0.910565	0.904762	1	0.290347	0.84127	1	0.608874	0.805701	0.687322	0.900865	0.590014
607.4664@5.9208627	LC-MS	0.681561	0.904762	0.555556	0.84127	0.309524	1	1	0.285714	0.555556	0.730159	0.309524
609.5324@5.747584	LC-MS	0.257877	0.904762	0.412698	0.031746	0.309524	0.685714	0.111111	0.412698	0.555556	0.904762	0.690476
610.2341@5.7972574	LC-MS	0.901108	0.730159	1	0.690476	0.420635	1	1	0.412698	0.730159	0.730159	1
615.1697@4.9310126	LC-MS	0.283196	0.555556	0.412698	0.222222	0.0952381	0.685714	0.412698	0.190476	0.412698	0.412698	0.84127
615.43@5.7414517	LC-MS	0.658506	0.555556	0.730159	1	0.420635	0.342857	0.904762	0.285714	0.555556	0.555556	0.547619
617.3813@6.5208044	LC-MS	0.107149	0.0634921	0.412698	0.222222	0.031746	0.2	0.111111	0.730159	0.730159	0.412698	0.547619
617.4418@5.8007803	LC-MS	0.837366	0.555556	0.904762	1	0.547619	0.485714	0.730159	0.412698	0.904762	0.555556	0.84127
618.1915@5.9696913	LC-MS	0.282139	0.190476	0.0650637	0.690476	0.834035	0.88242	0.218742	0.900865	0.105364	0.37055	0.672336
618.2516@5.6371646	LC-MS	0.276217	1	0.730159	0.309524	0.690476	0.485714	0.111111	0.730159	0.0634921	0.412698	0.222222
618.2966@5.6087503	LC-MS	0.000648928	0.0179428	0.0150785	0.00749496	0.00749496	0.453255	0.371093	0.371093	NA	NA	NA
618.409@5.730628	LC-MS	0.620291	0.412698	0.412698	0.420635	1	1	0.904762	0.412698	0.904762	0.412698	0.309524
619.4387@5.8039284	LC-MS	0.10232	0.555556	0.730159	0.0952381	0.0952381	0.342857	0.111111	0.015873	0.555556	0.555556	0.84127
620.4915@5.8216786	LC-MS	0.604773	0.904762	0.904762	0.600402	0.672336	0.685714	0.412698	0.389284	0.285714	0.712155	0.204501
621.2716@5.790575	LC-MS	0.984133	0.904762	0.904762	0.84127	1	0.885714	0.904762	0.730159	0.555556	0.904762	1
621.4198@5.808735	LC-MS	0.279066	0.662427	1	0.0746392	0.607236	0.868661	0.262239	0.893273	0.124773	0.771019	0.235861
622.4502@5.784124	LC-MS	0.122885	0.111111	0.555556	0.690476	0.0952381	0.114286	0.031746	0.0634921	0.904762	0.904762	1
623.2862@6.0197587	LC-MS	0.10035	0.904762	0.555556	0.0952381	0.690476	0.885714	0.0634921	0.190476	0.031746	0.190476	0.309524
624.2084@5.9676843	LC-MS	0.257583	0.347654	0.109436	1	0.346522	0.453255	0.227249	1	0.109436	0.502335	0.346522
624.5431@5.760329	LC-MS	0.883791	0.730159	0.730159	0.547619	0.309524	0.885714	0.904762	0.730159	1	0.904762	1
631.5155@5.7567334	LC-MS	0.236217	1	0.730159	0.015873	0.547619	1	0.190476	0.904762	0.190476	1	0.222222
632.1496@5.824258	LC-MS	0.840977	0.904762	0.555556	0.420635	0.84127	1	0.412698	0.730159	0.904762	0.730159	0.547619
633.3254@5.6294994	LC-MS	0.146534	0.555556	0.190476	0.420635	0.84127	0.0571429	0.904762	0.555556	0.0634921	0.0634921	0.420635
633.3303@5.642269	LC-MS	0.107704	0.412698	0.0634921	0.420635	1	0.0571429	0.904762	0.412698	0.0634921	0.0634921	0.547619
634.1499@5.82559	LC-MS	0.519238	1	0.502335	0.397615	1	0.408352	0.262239	0.893273	0.124773	0.771019	0.450644
635.4031@5.7563457	LC-MS	0.3845	0.533389	0.893273	1	0.607236	0.11021	0.268341	0.0963193	0.898212	0.662427	0.346522
636.1673@5.9697046	LC-MS	0.175758	0.502335	0.109436	0.672336	0.503812	0.453255	0.124773	0.771019	0.0441713	0.240421	0.332112
638.5547@5.8049135	LC-MS	0.749351	0.555556	0.730159	0.420635	0.420635	0.485714	0.730159	0.412698	0.904762	0.412698	0.84127
640.4225@5.8077035	LC-MS	0.428589	1	1	0.157939	0.607236	1	0.227249	0.560509	0.227249	0.560509	0.503812
644.27.96@5.904	LC-MS	0.883438	0.904762	0.904762	0.547619	1	0.685714	0.730159	1	0.412698	0.730159	0.547619
646.4912@5.7793713	LC-MS	0.404684	0.904762	0.904762	0.309524	0.222222	0.485714	0.285714	0.0634921	0.904762	0.555556	1
646.5024@6.2789993	LC-MS	0.287075	0.730159	0.730159	0.420635	0.420635	0.2	0.904762	0.904762	0.111111	0.031746	0.84127
649.4303@6.0107007	LC-MS	0.0367912	0.015873	1	0.00793651	0.142457	0.2	0.015873	0.0650637	0.805701	0.708624	1
651.3028@5.807739	LC-MS	0.0528513	0.412698	0.031746	0.309524	0.420635	0.0571429	0.0634921	0.111111	0.412698	0.111111	0.547619
651.4899@5.9285746	LC-MS	0.510656	1	0.412698	0.84127	0.150794	0.685714	0.904762	0.412698	0.285714	0.730159	0.309524
653.2962@5.5235295	LC-MS	0.164203	0.285714	0.412698	0.0906884	0.420635	0.2	0.170609	1	0.105364	0.285714	0.332112
653.3046@5.7204447	LC-MS	0.0545583	0.227249	0.176098	0.829357	0.265205	0.0265187	0.227249	0.560509	0.109855	0.0342039	0.372748
657.3283@5.6124196	LC-MS	0.0461058	0.555556	0.031746	0.401965	0.834035	0.0285714	0.900865	1	0.019451	0.019451	1
659.3419@5.7252007	LC-MS	0.0194299	0.383221	0.0634921	0.181221	0.420635	0.029401	0.662427	0.109855	0.0296566	0.0634921	0.0524116
660.5181@6.381688	LC-MS	0.596909	0.285714	0.730159	0.84127	0.309524	0.485714	0.412698	0.904762	0.730159	0.555556	0.420635
661.175@4.9171615	LC-MS	0.251634	0.904762	1	0.309524	0.0952381	1	0.412698	0.190476	0.285714	0.190476	0.309524
661.5168@6.431097	LC-MS	0.186455	0.285714	0.730159	0.547619	0.547619	0.0285714	0.0634921	0.190476	0.730159	0.412698	0.222222
662.4667@5.7489324	LC-MS	0.109572	0.904762	0.730159	0.00793651	0.420635	0.885714	0.015873	0.555556	0.190476	0.904762	0.420635
664.4375@5.820738	LC-MS	0.627477	0.708624	0.538594	0.204501	0.525809	0.685714	0.325163	0.805701	0.730159	0.730159	0.463344
665.3903@6.0054445	LC-MS	0.0268683	0.0733116	0.015873	0.914184	0.450644	0.0265187	0.560509	0.560509	0.0342039	0.0342039	1
665.4644@5.829776	LC-MS	0.201345	0.708624	1	0.0253699	0.832519	0.88242	0.13121	1	0.0416201	0.900865	0.0720057
666.437@5.8205643	LC-MS	0.343863	0.893273	0.771019	0.105998	0.906329	0.868661	0.262239	0.893273	0.124773	0.771019	0.235861
666.4596@5.7581215	LC-MS	0.0913793	1	0.730159	0.00793651	0.420635	0.485714	0.015873	0.412698	0.190476	0.904762	0.420635
668.4693@6.0378156	LC-MS	0.108985	0.383221	0.502335	0.204501	0.0936926	0.218604	0.622753	0.412698	0.124773	0.0342039	0.547619
669.2718@5.1350007	LC-MS	0.382868	0.240421	0.240421	0.906329	0.607236	NA	0.240421	0.502335	0.240421	0.502335	0.440686
669.4382@5.8115993	LC-MS	0.137308	0.502335	0.502335	0.157939	1	NA	0.109436	0.502335	0.109436	0.502335	0.239317
669.481@6.207392	LC-MS	0.93903	0.730159	0.904762	0.84127	0.84127	1	0.904762	0.555556	0.904762	0.730159	0.547619
670.4623@5.9674625	LC-MS	0.160255	0.502335	0.502335	0.157939	1	NA	0.109436	0.502335	0.109436	0.502335	0.346522
670.4685@5.9675717	LC-MS	0.187809	0.502335	0.502335	0.239317	1	NA	0.109436	0.502335	0.109436	0.502335	0.346522
671.4367@5.8418255	LC-MS	0.446074	0.412698	0.904762	0.420635	0.420635	0.685714	0.285714	0.730159	0.730159	0.555556	0.0952381
671.4903@6.279059	LC-MS	0.160204	0.805701	0.708624	0.672336	0.0555556	0.459597	0.708624	0.111111	0.37055	0.019451	0.675174
671.491@6.199886	LC-MS	0.0290923	0.0634921	0.555556	0.031746	0.0555556	0.114286	0.412698	0.285714	0.031746	0.111111	0.690476
672.517@6.342474	LC-MS	0.598417	0.412698	0.285714	0.690476	0.420635	0.485714	0.285714	0.555556	0.555556	0.904762	0.84127
673.4544@5.5992904	LC-MS	0.020616	0.015873	0.015873	0.222222	0.690476	0.0285714	0.904762	0.190476	0.111111	0.031746	0.309524
673.5091@6.2840133	LC-MS	0.0972721	0.111111	0.0634921	1	0.690476	1	0.190476	0.0634921	0.190476	0.0634921	1
677.3152@5.7606363	LC-MS	0.880776	0.904762	0.412698	1	0.84127	0.485714	0.904762	0.904762	0.555556	0.555556	1
677.4621@6.2949524	LC-MS	0.293611	0.0811359	0.866815	0.0449086	0.157939	0.538472	1	1	0.442771	0.687322	0.832519
679.5051@5.747608	LC-MS	0.300211	1	1	0.0593271	0.675174	1	0.0365463	0.712155	0.262239	1	0.388629
680.2676@4.998428	LC-MS	0.260776	0.622753	0.412698	0.015873	0.0952381	1	0.555556	0.904762	0.412698	0.904762	0.690476
683.4909@6.264	LC-MS	0.506868	1	0.730159	0.690476	1	0.342857	0.730159	0.730159	0.412698	0.015873	0.690476
684.5484@6.388445	LC-MS	0.0208171	0.0416201	NA	NA	0.179712	0.0689184	0.0416201	0.200825	NA	0.240421	0.179712
685.5052@6.3281255	LC-MS	0.426076	1	0.730159	0.84127	0.547619	0.114286	0.730159	0.555556	0.412698	0.031746	0.84127
685.5058@6.3391495	LC-MS	0.187991	0.285714	0.285714	0.150794	0.0555556	0.885714	0.555556	0.285714	0.555556	0.190476	0.690476
686.1802@5.970931	LC-MS	0.26063	0.306136	0.0441713	1	0.746476	0.453255	0.227249	0.771019	0.109436	0.240421	0.655836
687.552@6.366828	LC-MS	0.314429	0.533389	0.0365463	0.829357	0.517904	0.2	0.900865	0.900865	0.109855	0.712155	0.66643
688.5349@6.3258457	LC-MS	0.927659	0.904762	0.904762	1	1	0.342857	0.555556	0.412698	0.730159	0.904762	0.690476
690.1791@5.8236666	LC-MS	0.381533	0.771019	0.240421	0.503812	0.906329	0.453255	0.227249	0.560509	0.109436	0.240421	0.655836
690.5314@6.3105063	LC-MS	0.508932	0.412698	0.555556	1	0.84127	0.2	0.555556	0.412698	0.190476	0.412698	0.84127
692.1957@5.9686923	LC-MS	0.771312	1	0.502335	0.79717	1	0.453255	0.560509	1	0.240421	0.502335	0.79717
693.4838@5.824094	LC-MS	0.276217	0.904762	0.412698	0.222222	0.690476	0.342857	0.412698	0.285714	0.904762	0.0634921	0.222222
693.4873@5.8298535	LC-MS	0.365702	0.904762	0.555556	0.420635	0.690476	0.485714	0.412698	0.285714	1	0.0634921	0.222222
694.4796@5.8589597	LC-MS	0.73376	0.730159	0.555556	0.84127	1	0.485714	0.904762	0.555556	0.285714	1	0.309524
695.4271@4.198919	LC-MS	0.273638	0.730159	0.190476	0.547619	1	0.485714	0.190476	0.904762	0.0634921	0.190476	0.547619
695.4889@6.2299995	LC-MS	0.148267	0.904762	0.555556	0.547619	0.309524	0.0571429	0.904762	0.555556	0.111111	0.015873	0.420635
695.516@5.937123	LC-MS	0.46478	1	0.904762	1	0.0952381	0.885714	0.730159	0.285714	0.555556	0.555556	0.150794
696.4827@5.859808	LC-MS	0.79052	0.555556	1	0.420635	1	0.485714	0.730159	0.730159	0.412698	1	0.547619
697.3037@5.625	LC-MS	0.0127633	0.0441713	0.555556	0.450644	0.0253699	0.0210706	0.240421	NA	0.170609	0.0107996	0.179712
699.2973@5.527564	LC-MS	0.00565342	0.019451	0.015873	0.0570079	0.138792	0.029401	0.893273	0.893273	0.0179428	0.0179428	0.906329
699.5258@6.432923	LC-MS	0.560558	1	0.904762	0.690476	0.547619	0.342857	0.904762	0.412698	0.555556	0.0634921	0.690476
6-deoxyerythronolide B	LC-MS	0.872481	1	1	0.420635	1	0.88242	0.708624	0.900865	0.805701	1	0.249153
7,10-heptadecadiynoic acid	LC-MS	0.130345	0.555556	0.176098	0.0200082	0.204501	0.467825	0.105364	0.262239	0.687322	1	0.724082
7,12-Dioxo-5alpha-cholan-24-oic Acid	LC-MS	0.627997	1	0.240421	0.79717	0.724082	0.453255	0.866815	0.560509	0.502335	0.240421	0.440686
700.1326@5.827201	LC-MS	0.40504	0.900865	0.306136	0.249153	0.832519	0.408352	0.262239	0.898212	0.124773	0.347654	0.525809
702.147@5.9697943	LC-MS	0.211899	0.176098	0.0342039	1	0.397615	0.619839	0.262239	1	0.124773	0.560509	0.450644
703.3303@5.7941484	LC-MS	0.176083	0.555556	0.111111	0.547619	0.690476	0.0571429	0.285714	0.285714	0.190476	0.190476	1
706.5851@5.1444817	LC-MS	0.414053	0.902117	0.898212	0.397615	0.525809	0.663117	0.190476	0.190476	0.262239	0.170609	1
707.4874@6.233189	LC-MS	0.459611	0.730159	0.904762	0.309524	0.84127	0.342857	0.730159	0.730159	0.0634921	0.555556	0.420635
707.4957@6.3128996	LC-MS	0.324389	0.730159	0.730159	0.690476	0.420635	0.2	1	0.555556	0.285714	0.015873	0.84127
709.4339@5.8177333	LC-MS	0.160255	0.502335	0.502335	0.346522	1	NA	0.109436	0.502335	0.109436	0.502335	0.157939
709.5051@6.3005476	LC-MS	0.202337	0.412698	0.730159	0.420635	0.309524	0.2	0.904762	0.904762	0.111111	0.015873	0.84127
709.5075@6.301578	LC-MS	0.0858599	0.111111	0.190476	0.031746	0.031746	0.685714	0.412698	0.904762	0.285714	0.285714	1
711.5204@6.372384	LC-MS	0.284189	0.730159	0.190476	0.547619	1	0.114286	0.555556	0.904762	0.0634921	0.190476	0.84127
713.5162@6.3281875	LC-MS	0.195114	0.124773	0.124773	0.0746392	0.181221	1	1	1	1	1	1
715.5232@6.40608	LC-MS	0.15774	0.111111	0.190476	0.150794	0.84127	0.485714	0.285714	0.111111	0.730159	0.190476	0.420635
715.5551@6.148323	LC-MS	0.853024	1	1	1	0.690476	0.485714	0.285714	0.412698	0.904762	0.555556	0.547619
720.5423@6.4823523	LC-MS	0.0568965	0.031746	0.0634921	0.031746	0.00793651	1	1	0.904762	0.904762	0.555556	1
721.5063@6.3139	LC-MS	0.658358	1	0.502335	0.607236	1	0.453255	0.560509	0.866815	0.240421	0.502335	0.440686
721.5078@6.387176	LC-MS	0.237067	0.730159	1	0.420635	0.420635	0.114286	0.904762	0.285714	0.190476	0.015873	0.84127
722.5314@5.99	LC-MS	0.141077	0.662427	0.866815	0.0449086	0.607236	0.868661	0.105364	0.893273	0.124773	0.771019	0.105998
723.5217@6.393987	LC-MS	0.12687	0.111111	0.412698	0.0555556	0.031746	0.342857	0.412698	0.412698	0.730159	0.285714	1
725.3138@5.6345625	LC-MS	0.0533673	0.109436	0.701155	0.0720057	0.0720057	0.185877	NA	NA	0.13121	0.13121	NA
725.3169@5.619818	LC-MS	0.00083191	0.0441713	0.0634921	0.0253699	0.0253699	0.0210706	NA	NA	0.0107996	0.0107996	NA
732.4228@5.8173156	LC-MS	0.545907	1	1	0.480177	1	1	0.227249	1	0.227249	1	0.239317
733.5035@6.286755	LC-MS	0.326367	1	0.904762	0.84127	0.84127	0.2	0.190476	0.285714	0.111111	0.904762	0.0555556
733.5068@6.3440924	LC-MS	0.13247	0.0650637	0.268341	0.0593271	0.0936926	0.485714	0.904762	0.285714	0.555556	0.555556	0.309524
735.4213@4.164931	LC-MS	0.36286	0.904762	0.190476	0.690476	1	0.0571429	0.730159	0.285714	0.285714	0.285714	0.84127
735.5181@6.347886	LC-MS	0.612643	0.412698	0.904762	0.690476	0.84127	0.342857	1	0.285714	0.412698	1	0.309524
739.5254@6.3614855	LC-MS	0.155906	0.190476	0.412698	0.309524	0.547619	0.485714	0.555556	0.031746	0.730159	0.285714	0.0555556
739.5433@5.9438252	LC-MS	0.775265	0.904762	0.904762	0.309524	0.420635	0.885714	0.730159	0.285714	0.904762	0.730159	1
745.3021@5.761095	LC-MS	0.425619	0.412698	0.111111	1	0.547619	0.114286	1	1	0.412698	0.190476	1
749.5348@6.4369063	LC-MS	0.623745	0.730159	0.904762	0.420635	0.84127	0.342857	1	0.730159	0.190476	0.285714	0.84127
753.494@6.339412	LC-MS	0.613002	0.771019	0.240421	0.724082	0.906329	0.453255	0.560509	0.560509	0.240421	0.240421	0.906329
763.5246@6.3459992	LC-MS	0.858974	0.904762	0.555556	0.690476	1	1	0.904762	0.412698	1	0.730159	0.309524
765.5353@6.4543433	LC-MS	0.58846	0.190476	0.285714	1	0.84127	1	0.111111	0.730159	0.555556	0.904762	1
770.1375@5.972375	LC-MS	0.704034	0.771019	0.240421	1	0.607236	0.453255	0.771019	1	0.240421	0.502335	0.79717
774.9553@3.9440691	LC-MS	0.952928	0.904762	0.904762	0.420635	1	1	0.730159	0.904762	0.730159	0.904762	0.84127
779.447@4.231439	LC-MS	0.336787	0.730159	0.555556	0.84127	1	0.0571429	0.730159	0.285714	0.111111	0.190476	0.84127
783.9861@5.9123964	LC-MS	0.183717	0.190476	0.730159	0.0952381	0.031746	0.685714	0.904762	0.730159	1	0.730159	0.031746
8,13-dihydroxy-9,11-octadecadienoic acid	LC-MS	0.303343	0.708624	1	0.142457	0.66643	0.88242	0.285714	0.383221	0.176098	0.898212	0.0936926
815.5499@6.5078335	LC-MS	0.317171	0.13121	0.13121	0.0720057	0.0720057	0.644552	0.701155	0.701155	0.701155	0.701155	1
823.4708@4.291315	LC-MS	0.335644	0.555556	0.412698	0.84127	1	0.114286	0.412698	0.412698	0.111111	0.190476	1
823.563@5.934068	LC-MS	0.177177	0.412698	0.412698	0.84127	0.031746	0.885714	0.412698	0.285714	0.555556	0.904762	0.031746
827.5937@5.956041	LC-MS	0.678198	0.730159	1	1	0.309524	1	0.285714	0.285714	0.904762	0.412698	0.690476
828.0123@5.9188356	LC-MS	0.247774	0.190476	0.730159	0.0952381	0.031746	0.885714	1	0.730159	1	0.904762	0.0952381
831.5056@5.799616	LC-MS	0.762725	0.730159	0.555556	0.309524	0.420635	0.885714	0.730159	1	0.555556	0.555556	0.84127
837.2896@5.6445007	LC-MS	0.0690986	0.200825	0.0634921	0.914184	1	0.0265187	0.560509	0.347654	0.0616892	0.0650637	0.503812
839.3046@5.790772	LC-MS	0.261784	0.0342039	0.285714	0.675174	0.222222	0.124095	0.227249	0.306136	0.708624	0.460558	1
840.4822@2.708353	LC-MS	0.810159	0.412698	0.555556	0.547619	0.690476	0.685714	0.412698	0.730159	0.555556	0.904762	0.84127
841.3188@6.0233483	LC-MS	0.0357528	1	0.031746	0.20869	0.690476	0.0571429	0.176098	0.412698	0.019451	0.111111	0.142457
842.3818@5.810624	LC-MS	0.274187	1	0.502335	0.157939	1	0.453255	0.227249	1	0.109436	0.502335	0.346522
845.0991@5.7525234	LC-MS	0.393758	0.105364	0.893273	0.372748	0.161238	0.309424	0.902117	0.904762	0.522431	0.262239	1
845.1101@5.7580833	LC-MS	0.378099	0.893273	0.306136	0.440686	1	0.459597	0.308369	0.893273	0.0811359	0.306136	0.440686
852.4249@5.822769	LC-MS	0.187809	0.502335	0.502335	0.346522	1	NA	0.109436	0.502335	0.109436	0.502335	0.239317
854.5224@5.742133	LC-MS	0.186727	0.109436	0.701155	0.823664	0.0720057	0.185877	0.240421	NA	0.893273	0.13121	0.179712
857.5978@5.323727	LC-MS	0.0964489	0.502335	0.502335	0.239317	0.157939	NA	0.109436	0.109436	0.109436	0.109436	1
859.5972@6.050934	LC-MS	0.0119457	0.170609	0.109436	0.0720057	0.0720057	0.0689184	0.0416201	0.0416201	NA	NA	NA
860.5426@5.9799595	LC-MS	0.204238	0.555556	0.555556	0.547619	0.309524	0.685714	0.190476	0.015873	0.412698	0.190476	1
868.3947@5.819769	LC-MS	0.524236	0.662427	1	0.157939	0.607236	0.619839	0.37055	0.893273	0.227249	0.560509	0.655836
871.6193@5.9630685	LC-MS	0.516372	0.730159	1	0.420635	0.222222	0.885714	0.412698	0.190476	0.904762	0.412698	0.547619
888.5739@6.3447065	LC-MS	0.00262762	0.412698	0.0342039	0.0200082	0.00749496	0.0545145	0.0342039	0.0107996	1	0.371093	0.179712
891.5505@5.710685	LC-MS	0.108774	0.412698	0.555556	0.00793651	0.150794	1	0.190476	0.555556	0.285714	0.555556	0.222222
894.0508@5.9282866	LC-MS	0.346562	0.190476	0.904762	0.150794	0.0952381	0.885714	0.904762	0.730159	1	0.555556	0.150794
894.5537@5.928942	LC-MS	0.242032	0.190476	0.904762	0.222222	0.0952381	0.485714	0.904762	0.730159	1	0.412698	0.031746
896.7015@5.7423697	LC-MS	0.153899	0.412698	1	0.150794	0.150794	0.685714	0.190476	0.015873	0.555556	0.285714	0.420635
8-Amino-7-oxononanoate	LC-MS	0.206685	0.412698	0.031746	0.463344	0.150794	0.114286	0.730159	0.730159	0.285714	0.412698	1
8E-Heptadecenedioic acid	LC-MS	0.266242	0.522431	0.109436	0.517904	0.480177	0.185877	0.37055	0.662427	0.109436	0.502335	0.239317
8-Epiiridodial glucoside tetraacetate	LC-MS	0.493498	0.538594	0.176098	0.84127	0.675174	0.877782	0.262239	0.898212	0.170609	0.522431	0.525809
8'-Hydroxydihydroergotamine	LC-MS	0.17894	0.904762	0.190476	0.309524	0.84127	0.114286	0.285714	0.730159	0.0634921	0.285714	0.222222
8R-hydroxy-5E,9Z,11Z,14Z-eicosatetraenoic acid	LC-MS	0.505324	0.555556	0.285714	0.150794	1	0.342857	0.190476	0.730159	0.730159	0.904762	0.547619
9-(Z)-Hexadecenoic acid	GC-MS	0.641913	0.730159	0.730159	0.222222	0.547619	0.685714	0.412698	0.904762	0.412698	0.904762	0.420635
9,12,13-trihydroxy-10-octadecenoic acid	LC-MS	0.148586	1	0.502335	0.239317	0.423711	0.453255	0.347654	0.371093	0.109436	NA	0.0720057
9,12,15-octadecatrienal	LC-MS	0.165339	0.412698	1	0.0555556	0.420635	1	0.031746	0.111111	0.412698	0.730159	0.309524
9,12-octadecadienal	LC-MS	0.248562	0.190476	0.730159	0.150794	0.84127	0.885714	0.0634921	0.285714	0.412698	0.730159	0.222222
9,13-dihydroxy-11-octadecenoic acid	LC-MS	0.226583	0.555556	0.555556	0.0952381	1	0.485714	0.111111	0.555556	0.190476	0.555556	0.150794
9,14-dihydroxy-10,12-octadecadienoic acid	LC-MS	0.362455	0.904762	0.730159	0.150794	0.547619	0.885714	0.190476	1	0.190476	1	0.150794
907.6228@6.152939	LC-MS	0.0683832	0.190476	0.0634921	0.00793651	0.015873	0.885714	0.412698	1	0.904762	0.904762	0.690476
912.5718@6.256027	LC-MS	0.00326612	0.0150785	0.0150785	0.00970079	1	0.342857	0.111111	0.0963193	0.015873	0.0296566	0.131379
915.6459@5.969617	LC-MS	0.223598	0.730159	1	0.0555556	0.222222	0.885714	0.285714	0.111111	0.285714	0.285714	0.690476
917.5679@5.733986	LC-MS	0.02215	0.412698	0.730159	0.00793651	0.031746	1	0.015873	0.031746	0.285714	0.412698	0.222222
921.0024@6.411925	LC-MS	0.123298	0.347654	0.109436	0.0720057	0.157939	0.453255	0.371093	0.866815	NA	0.502335	0.423711
921.6592@5.8221426	LC-MS	0.555234	0.893273	0.771019	0.450644	1	0.868661	0.262239	0.893273	0.124773	0.771019	0.332112
924.3981@4.9667616	LC-MS	0.0320675	0.262239	0.200825	0.0253699	0.0253699	0.619839	0.13121	0.13121	0.371093	0.371093	NA
927.7372@5.7462955	LC-MS	0.0807571	0.904762	0.904762	0.031746	0.142457	0.885714	0.031746	0.0650637	0.285714	0.268341	0.672336
930.6164@5.1742	LC-MS	0.625556	1	0.502335	0.440686	1	0.453255	0.560509	1	0.240421	0.502335	0.440686
933.506@4.397781	LC-MS	0.338954	0.285714	0.730159	0.547619	0.420635	0.114286	1	0.904762	0.412698	0.0634921	0.547619
933.6322@5.9382753	LC-MS	0.00759739	0.0107996	0.13121	NA	0.423711	0.309424	0.0107996	0.0296566	0.13121	0.466854	0.423711
936.1005@5.93479	LC-MS	0.320538	0.190476	0.904762	0.150794	0.0952381	0.885714	1	0.730159	1	0.805701	0.031746
938.5825@5.938329	LC-MS	0.113593	1	0.730159	0.547619	0.0555556	0.485714	0.555556	0.190476	0.285714	0.031746	0.0952381
943.7353@5.7469325	LC-MS	0.0567239	0.904762	0.730159	0.00749496	0.401965	0.885714	0.0107996	0.712155	0.0416201	0.900865	0.0720057
954.537@5.422166	LC-MS	0.303176	0.0634921	1	0.420635	0.84127	0.114286	0.412698	0.190476	0.622753	0.805701	0.600402
959.6711@5.9745073	LC-MS	0.0847795	0.904762	0.904762	0.015873	0.015873	0.885714	0.285714	0.111111	0.412698	0.285714	0.547619
959.979@0.8857028	LC-MS	0.446981	0.502335	0.502335	0.0111594	0.265205	1	1	0.898212	0.902117	0.898212	1
972.37@3.5863254	LC-MS	0.0852133	1	0.389284	0.309524	0.0177501	1	0.712155	0.308369	0.176098	0.466854	0.00970079
999.6662@5.9588356	LC-MS	0.12179	0.190476	0.730159	0.150794	0.015873	0.885714	0.285714	0.555556	1	0.412698	0.0555556
9R-hydroxy-12E-octadecenoic acid	LC-MS	0.573219	0.555556	0.190476	0.420635	1	0.2	0.412698	1	0.904762	0.730159	0.420635
Acetyltyrosine	LC-MS	0.109055	0.555556	0.904762	0.222222	0.222222	0.485714	0.111111	0.111111	0.0634921	0.0634921	0.420635
Alanine	GC-MS	0.513596	0.190476	0.412698	0.84127	0.84127	0.342857	0.555556	0.111111	0.730159	0.904762	0.690476
Allantoin	GC-MS	0.38722	0.904762	0.730159	0.150794	0.309524	0.685714	0.412698	0.190476	0.285714	0.412698	1
Allopregnanolone	LC-MS	0.0183054	0.190476	0.015873	0.150794	0.222222	0.0285714	1	0.904762	0.015873	0.015873	1
Allose	LC-MS	0.0473689	0.0634921	0.0634921	0.0952381	0.150794	0.342857	0.904762	0.190476	0.412698	0.0634921	0.150794
alpha-Lactose	GC-MS	0.256152	0.904762	0.190476	0.690476	0.547619	0.114286	0.285714	0.190476	0.190476	0.285714	0.84127
alpha-Tocopherol	GC-MS	0.0953108	0.111111	0.190476	0.222222	0.84127	0.485714	0.031746	0.285714	0.0634921	0.555556	0.420635
Aminomalonic acid	GC-MS	0.47179	0.555556	0.904762	0.222222	0.420635	0.342857	0.904762	0.730159	0.190476	0.412698	0.547619
Anandamide 0-phosphate	LC-MS	0.242804	0.730159	0.285714	1	0.0952381	0.2	0.730159	0.111111	0.285714	0.904762	0.309524
Arabinose	GC-MS	0.273211	0.904762	0.190476	0.84127	0.547619	0.342857	0.555556	0.412698	0.190476	0.031746	1
Arachidonyl lysolecithin	LC-MS	0.0212463	0.190476	0.015873	0.690476	0.150794	0.0285714	0.730159	1	0.015873	0.015873	0.547619
Arg Phe Arg	LC-MS	0.516372	0.190476	0.285714	0.420635	0.84127	1	0.730159	0.555556	0.555556	0.412698	0.309524
Arginine	GC-MS	0.132426	1	0.904762	0.420635	0.015873	0.885714	0.555556	0.0634921	0.555556	0.0634921	0.420635
Asparagine	GC-MS	0.452568	0.904762	0.904762	0.420635	0.222222	0.485714	0.412698	0.412698	0.730159	0.190476	0.309524
Aspartic acid	GC-MS	0.30785	0.555556	0.285714	0.0952381	0.150794	0.885714	0.555556	0.555556	0.412698	0.285714	0.690476
a-Tetrasaccharide	LC-MS	0.775382	0.622753	0.805701	0.463344	0.746476	0.561363	0.622753	0.798074	0.460558	0.798074	0.332112
Benzylalcohol	GC-MS	0.629714	0.555556	0.904762	1	0.309524	0.685714	0.412698	0.904762	0.904762	0.285714	0.309524
beta-Alanine	GC-MS	0.564212	1	0.904762	0.547619	0.309524	0.885714	0.730159	0.111111	0.904762	0.412698	0.420635
C24:1 Sulfatide	LC-MS	0.214851	0.190476	0.904762	0.150794	0.0555556	0.885714	0.412698	0.904762	1	0.285714	0.0952381
Cer(d18:0/16:0)	LC-MS	0.466404	0.412698	1	1	0.222222	0.2	0.190476	0.730159	1	0.412698	0.420635
Cer(d18:1/14:0)	LC-MS	0.199717	0.190476	0.190476	0.547619	0.0555556	0.685714	0.285714	0.904762	0.555556	0.412698	0.222222
Cholesterol	GC-MS	0.454321	0.412698	0.730159	0.420635	0.420635	0.342857	0.285714	0.730159	0.904762	0.111111	0.420635
Cholesterol sulfate	LC-MS	0.437934	0.412698	0.285714	1	1	0.0571429	0.730159	1	0.412698	0.190476	1
Cholesterol-5beta,6beta-epoxide	GC-MS	0.339991	0.687322	0.898212	0.294802	0.290347	0.619839	0.170609	0.200825	0.268341	0.262239	0.84127
Cholesteryl ester	LC-MS	0.110517	0.555556	0.015873	0.420635	0.150794	0.114286	0.730159	0.904762	0.111111	0.190476	1
Cholic acid glucuronide	LC-MS	0.172273	0.109436	0.109436	1	0.388629	NA	0.240421	0.109436	0.240421	0.109436	0.823664
Cholylglycine	LC-MS	0.328729	0.904762	0.412698	0.547619	0.547619	0.485714	0.285714	0.190476	0.190476	0.111111	1
Cholyltaurine	LC-MS	0.746953	0.904762	0.555556	1	0.222222	0.885714	0.904762	0.555556	0.730159	0.412698	0.547619
cis-11,14,17-Eicosatrienoic acid	LC-MS	0.663541	0.176098	0.904762	0.84127	0.675174	0.459597	0.262239	0.522431	1	0.708624	0.672336
cis-gadoleic acid	LC-MS	0.112126	0.560509	0.240421	0.265205	0.179712	0.453255	0.227249	0.371093	0.109436	NA	0.0720057
Citric acid	GC-MS	0.872158	0.730159	0.730159	0.690476	0.309524	0.885714	0.904762	0.904762	0.555556	0.730159	0.84127
Creatinine	GC-MS	0.281437	0.904762	0.904762	0.547619	0.547619	0.685714	0.904762	0.111111	0.190476	0.555556	0.031746
cyclic adenosine diphosphate ribose	LC-MS	0.290347	0.389284	0.898212	0.372748	0.832519	0.309424	0.0342039	0.555556	0.893273	0.533389	0.161238
Cystathionine	LC-MS	0.0215556	0.109436	0.019451	0.0906884	0.0906884	0.0210706	0.0441713	0.0441713	0.412698	0.412698	0.916563
Deoxypyridinoline	LC-MS	0.727776	0.412698	0.285714	0.84127	0.547619	0.885714	0.412698	0.904762	0.730159	0.904762	0.463344
D-Glucopyranose	GC-MS	0.360303	0.730159	0.555556	0.420635	0.222222	0.342857	0.285714	0.412698	0.285714	0.190476	1
Digitoxigenin monodigitoxoside	LC-MS	0.339849	0.190476	0.190476	0.222222	0.0952381	1	0.412698	0.730159	0.904762	1	0.420635
dihydroergocornine	LC-MS	0.385096	0.111111	0.730159	0.84127	1	0.885714	0.190476	0.111111	0.285714	0.730159	0.690476
Dihydrosphingosine	LC-MS	0.741957	0.730159	0.412698	0.309524	0.547619	0.885714	1	0.904762	0.412698	1	0.309524
Dihydroxyacetone (glycerone)	LC-MS	0.134744	0.015873	0.285714	0.690476	0.00793651	1	0.285714	0.904762	0.412698	0.904762	0.309524
DL-10-hydroxy stearic acid	LC-MS	0.20209	0.0634921	0.190476	0.690476	0.150794	0.685714	0.285714	0.555556	0.190476	0.730159	0.309524
DL-2-amino-Butyric acid	GC-MS	0.430514	0.190476	0.412698	0.309524	0.150794	0.342857	0.555556	0.904762	0.730159	0.904762	0.690476
DL-2-Aminooctanoic acid	LC-MS	0.113642	0.904762	0.904762	0.0952381	0.150794	0.485714	0.412698	0.190476	0.111111	0.031746	0.690476
DL-8-hydroxy stearic acid	LC-MS	0.643857	0.285714	0.730159	0.309524	0.84127	1	0.285714	1	0.412698	1	0.420635
DL-9-hydroxy stearic acid	LC-MS	0.959622	0.730159	1	1	0.420635	1	1	0.730159	0.904762	0.904762	0.690476
DL-S-methyl-Cysteine	GC-MS	0.745954	0.730159	0.904762	0.420635	1	0.685714	0.412698	0.730159	0.412698	0.730159	0.420635
Docosanedioic acid	LC-MS	0.0125701	0.555556	0.015873	0.015873	0.015873	0.0571429	0.0634921	0.0634921	0.904762	0.904762	1
Dodecanedioic acid	LC-MS	0.662431	0.555556	0.285714	0.309524	0.309524	0.685714	0.904762	0.555556	1	0.904762	1
Dodecanoic acid	GC-MS	0.380758	0.13121	0.371093	0.0720057	0.179712	0.619839	0.898212	1	0.347654	0.771019	0.823664
Eicosanedioic acid	LC-MS	0.496366	0.442771	0.442771	0.332112	1	0.771503	1	0.262239	0.805701	0.262239	0.204501
Elaidolinoleic acid	LC-MS	0.932376	0.904762	0.904762	0.690476	0.547619	0.685714	0.555556	1	0.904762	0.555556	0.690476
EPIGALLOCATECHIN	LC-MS	0.928825	0.904762	0.730159	0.547619	1	0.685714	0.730159	1	0.412698	0.904762	0.753298
Erythritol	GC-MS	0.213898	1	0.412698	1	0.222222	0.885714	1	0.111111	1	0.031746	0.0952381
Erythronic acid	GC-MS	0.0128085	0.412698	0.111111	0.031746	0.00793651	0.485714	0.412698	0.031746	0.555556	0.0634921	0.0555556
Erythrose	GC-MS	0.361916	0.111111	0.412698	0.309524	0.150794	0.2	0.555556	0.904762	0.904762	0.904762	0.690476
Ethosuximide M7	LC-MS	0.193696	0.555556	0.730159	0.150794	0.309524	0.885714	0.111111	0.555556	0.0634921	0.285714	0.309524
Fexofenadine	LC-MS	0.252532	1	0.904762	0.547619	0.420635	0.685714	0.190476	0.285714	0.285714	0.190476	0.0555556
Fructose	GC-MS	0.00800698	0.0634921	0.015873	0.00793651	0.00793651	0.342857	0.0634921	0.0634921	0.730159	0.730159	0.84127
Fumaric acid	GC-MS	0.130449	0.285714	0.0634921	0.031746	0.031746	0.485714	0.730159	0.904762	0.555556	1	1
Galabiosylceramide (d18:1/16:0)	LC-MS	0.574697	0.285714	0.730159	0.309524	0.309524	0.685714	0.904762	1	0.285714	0.555556	0.84127
Galactitol	GC-MS	0.514809	0.412698	0.555556	0.150794	0.420635	1	0.412698	0.904762	0.412698	0.730159	0.547619
Galactose	GC-MS	0.735359	0.285714	0.730159	0.690476	0.84127	0.342857	0.412698	0.412698	0.904762	1	0.690476
Ganglioside GM3 (d18:1/22:0)	LC-MS	0.0233848	0.555556	0.730159	0.031746	0.0111594	0.885714	0.111111	0.0179428	1	0.306136	0.0200082
Glc-GP(18:0/20:4(5Z,8Z,11Z,14Z))	LC-MS	0.0167272	NA	0.13121	0.0253699	NA	0.185877	0.0441713	NA	1	0.13121	0.0253699
GlcNalpha1-6Ins-1-P-Cer(t18:0/26:0)	LC-MS	0.0221193	0.190476	0.015873	0.420635	0.150794	0.0285714	0.730159	0.904762	0.015873	0.015873	0.84127
Gluconic acid	GC-MS	0.0365866	0.111111	0.015873	0.031746	0.015873	0.342857	0.904762	0.730159	0.190476	0.730159	0.547619
Glucose	GC-MS	0.150838	0.412698	0.412698	0.015873	0.031746	0.885714	0.412698	0.904762	0.412698	0.555556	0.690476
Glucosylceramide (d18:1/16:0)	LC-MS	0.00568251	0.015873	0.190476	0.00793651	0.00793651	0.0571429	0.285714	0.412698	0.111111	0.0634921	0.690476
Glutamic acid	GC-MS	0.293487	0.412698	0.285714	0.222222	0.0555556	0.885714	0.555556	0.904762	0.904762	0.111111	0.547619
Glutamine [-H2O]	GC-MS	0.706598	0.730159	0.285714	0.84127	0.150794	0.885714	0.730159	0.412698	0.904762	0.730159	0.547619
Glyceric acid	GC-MS	0.0658295	0.111111	0.0634921	0.0555556	0.031746	0.685714	1	0.111111	0.904762	0.285714	0.309524
Glycerol	GC-MS	0.867249	0.412698	1	1	0.690476	1	0.730159	0.412698	1	0.412698	0.84127
Glycerol-3-phosphate	GC-MS	0.406889	0.111111	0.285714	0.547619	0.150794	0.342857	0.555556	0.904762	0.555556	0.904762	0.84127
Glycine	GC-MS	0.214504	0.904762	0.412698	0.150794	0.309524	1	0.0634921	0.285714	0.111111	0.412698	0.690476
Glycoursodeoxycholic acid	LC-MS	0.533044	1	0.412698	1	0.547619	0.342857	1	0.285714	0.412698	0.111111	1
GPA(17:1(9Z)/0:0)	LC-MS	0.401672	0.902117	0.285714	0.84127	0.0555556	0.459597	0.708624	0.268341	0.325163	0.904762	0.547619
GPEtn(16:0/18:2(9Z,12Z))	LC-MS	0.0670927	0.0733116	0.0441713	0.672336	0.600402	0.453255	0.347654	0.124773	0.109436	0.0441713	0.290347
GPEtn(16:0/20:4(5Z,8Z,11Z,14Z))	LC-MS	0.153881	0.109436	0.109436	0.480177	0.388629	NA	0.502335	0.109436	0.502335	0.109436	0.480177
GPEtn(18:0/0:0)	LC-MS	0.150712	0.730159	0.555556	0.150794	0.420635	0.2	0.190476	1	0.0634921	0.111111	0.309524
GPEtn(18:0/18:3(9Z,12Z,15Z))[U]	LC-MS	0.71338	0.904762	0.904762	0.309524	1	0.885714	0.285714	0.555556	0.730159	1	0.222222
GPEtn(18:1(9Z)/0:0)	LC-MS	0.376133	0.904762	0.730159	0.420635	0.547619	0.485714	0.555556	0.285714	0.190476	0.0634921	1
GPEtn(20:0/17:0)[U]	LC-MS	0.214504	0.190476	0.730159	0.420635	0.84127	0.342857	0.015873	0.285714	0.555556	0.904762	0.309524
GPEtnNMe(18:1(9Z)/18:1(9Z))[U]	LC-MS	0.783392	0.730159	0.805701	0.84127	0.547619	0.485714	0.412698	0.285714	0.904762	1	1
GPGro(10:0/10:0)	LC-MS	0.311657	0.622753	0.111111	0.345742	1	0.2	0.460558	0.460558	0.904762	0.0634921	0.463344
GPGro(16:0/0:0)[U]	LC-MS	0.771312	1	0.240421	0.79717	0.607236	0.453255	0.866815	0.866815	0.502335	0.502335	1
GPIns(16:0/16:0)	LC-MS	0.297598	1	0.111111	0.547619	0.690476	0.0285714	0.904762	0.904762	0.555556	0.111111	0.690476
GPIns(17:0/20:4(5Z,8Z,11Z,14Z))	LC-MS	0.360706	0.190476	0.730159	0.150794	0.0952381	0.885714	0.904762	0.904762	1	0.730159	0.150794
GPSer(18:0/22:6(4Z,7Z,10Z,13Z,16Z,19Z))	LC-MS	0.831635	0.904762	0.730159	0.420635	0.84127	1	0.412698	0.730159	0.730159	0.904762	0.420635
Guanosine	LC-MS	0.429676	0.900865	1	0.161238	0.84127	1	0.502335	0.712155	0.200825	1	0.0570079
Haloperidol	LC-MS	0.272882	0.502335	0.866815	0.157939	0.607236	0.453255	0.109436	0.240421	0.227249	0.771019	0.503812
HECOGENIN ACETATE	LC-MS	0.796788	0.466854	0.466854	0.607236	1	0.877782	0.687322	0.466854	0.893273	0.466854	0.79717
Heptadecanoic acid	GC-MS	0.543201	0.412698	0.555556	0.150794	0.420635	0.685714	0.555556	0.904762	0.412698	0.730159	0.690476
Hexadecanedioic acid	LC-MS	0.767445	0.900865	0.442771	0.173217	0.914184	0.619839	1	0.893273	0.306136	0.771019	0.746476
Hexadecanoic acid	GC-MS	0.579699	0.412698	0.904762	0.222222	0.420635	0.485714	0.555556	0.904762	0.285714	0.904762	0.690476
Hexanoic acid	GC-MS	0.0356988	0.555556	0.904762	0.015873	0.031746	0.485714	0.555556	0.730159	0.015873	0.031746	0.420635
Hippuric acid	LC-MS	0.269385	1	0.730159	0.420635	0.150794	0.685714	0.111111	0.0634921	0.730159	0.412698	0.547619
Histidine	GC-MS	0.124996	0.190476	0.190476	0.420635	0.015873	0.485714	0.730159	0.412698	0.285714	1	0.150794
Homocysteine	GC-MS	0.327236	0.730159	0.190476	0.309524	0.0952381	1	0.730159	0.730159	0.412698	0.285714	0.150794
homosalate	LC-MS	0.941339	0.730159	0.730159	0.690476	0.690476	0.685714	0.730159	0.730159	0.904762	0.904762	0.690476
Hydroxydiphenoxylic acid(HDPA)	LC-MS	0.86375	0.900865	0.900865	0.600402	0.832519	0.877782	0.262239	0.898212	0.708624	1	0.525809
Indole-3-carboxylic acid	LC-MS	0.393072	0.904762	0.730159	0.420635	0.0952381	1	0.412698	0.190476	0.730159	0.412698	0.420635
Indoxylsulfuric acid	LC-MS	0.119321	0.285714	0.0634921	0.222222	0.0555556	0.114286	0.555556	0.285714	0.285714	1	0.690476
Inosine	GC-MS	0.543918	0.904762	1	0.222222	1	0.685714	0.412698	0.730159	0.412698	1	0.0952381
Ins-1-P-Cer(d18:1/22:0)	LC-MS	0.206658	0.0634921	0.285714	0.150794	0.150794	0.2	0.730159	0.555556	0.412698	0.904762	0.84127
Isobutyrylglycine methyl ester	LC-MS	0.0861227	0.730159	0.730159	0.150794	0.150794	0.2	0.111111	0.190476	0.031746	0.111111	0.547619
Isoleucine	GC-MS	0.0297529	0.190476	0.0634921	0.031746	0.015873	0.485714	0.412698	0.015873	0.904762	0.412698	0.547619
ISOPIMARIC ACID	LC-MS	0.931017	1	0.555556	0.84127	0.547619	0.885714	0.904762	0.555556	0.904762	1	0.690476
Kynurenine	LC-MS	0.231727	1	0.730159	0.420635	0.0555556	0.485714	0.412698	0.0634921	0.904762	0.730159	0.150794
Lactic acid	GC-MS	0.0912205	0.555556	0.555556	0.031746	0.420635	0.342857	0.730159	1	0.015873	0.111111	0.222222
Lactone of PGF-MUM	LC-MS	0.262181	0.412698	1	0.222222	0.222222	0.485714	0.730159	0.412698	0.111111	0.111111	0.547619
L-DOPA	LC-MS	0.795366	1	0.555556	0.397615	0.672336	0.561363	0.442771	1	0.306136	1	0.724082
Leucine	GC-MS	0.0357801	0.111111	0.0634921	0.031746	0.015873	0.342857	0.190476	0.111111	1	0.555556	0.690476
L-Formylkynurenine	LC-MS	0.345801	0.555556	0.268341	0.150794	0.0906884	0.657255	0.805701	0.306136	0.900865	0.687322	0.590014
L-Glutamic acid n-butyl ester	LC-MS	0.739558	0.285714	0.555556	0.222222	0.547619	1	0.904762	0.904762	0.904762	1	0.84127
Linoleamide	LC-MS	0.912258	0.730159	0.555556	0.84127	0.84127	0.685714	0.904762	0.904762	0.555556	0.555556	0.84127
Linolenoyl lysolecithin	LC-MS	0.0552442	1	0.015873	0.547619	0.84127	0.0285714	1	0.904762	0.015873	0.031746	0.84127
Malic acid	GC-MS	0.847212	0.555556	0.730159	0.84127	1	0.685714	0.285714	0.730159	0.730159	0.730159	0.84127
Malonic acid	GC-MS	0.749751	0.904762	0.412698	0.84127	0.84127	0.485714	1	0.904762	0.412698	0.190476	1
Mannitol	GC-MS	0.117701	0.190476	0.015873	0.0555556	0.420635	0.685714	0.412698	0.904762	0.031746	0.730159	0.690476
MD004001	GC-MS	0.109285	0.371093	0.0416201	0.0720057	0.0720057	0.124095	0.227249	0.227249	1	0.533389	0.388629
MD004002	GC-MS	0.697239	0.555556	0.730159	0.309524	0.690476	1	0.412698	0.904762	0.285714	1	0.547619
MD004003	GC-MS	0.482355	0.730159	0.555556	0.309524	0.309524	0.342857	0.555556	0.412698	0.412698	0.285714	0.84127
MD004004	GC-MS	0.0721039	0.031746	0.111111	0.0555556	0.015873	0.885714	1	0.555556	0.904762	0.412698	0.420635
MD004005	GC-MS	0.00340798	0.285714	0.015873	0.015873	0.00793651	0.114286	0.111111	0.015873	0.412698	0.111111	0.0952381
MD004007	GC-MS	0.0799841	0.13121	0.0416201	0.179712	0.0253699	0.459597	1	0.170609	0.306136	0.805701	0.161238
MD004008	GC-MS	0.270194	0.111111	0.555556	0.600402	0.690476	0.685714	0.0634921	0.111111	0.412698	0.730159	0.690476
MD004010	GC-MS	0.974342	1	1	0.84127	1	0.885714	0.730159	0.555556	1	0.904762	0.547619
MD004013	GC-MS	0.00373691	0.0107996	0.371093	0.423711	0.00749496	0.0265187	0.0550088	0.730159	1	0.0342039	0.0524116
MD004014	GC-MS	0.0406296	0.285714	0.015873	0.150794	0.031746	0.0571429	0.190476	0.0634921	1	1	0.690476
MD004016	GC-MS	0.998313	0.730159	0.904762	1	1	0.685714	0.904762	1	0.904762	1	1
MD004018	GC-MS	0.416401	0.555556	0.904762	0.690476	0.222222	0.485714	0.190476	0.904762	1	0.285714	0.150794
MD004019	GC-MS	0.144334	0.412698	0.904762	0.0555556	0.0952381	0.485714	0.555556	0.555556	0.0634921	0.190476	1
MD004023	GC-MS	0.416401	0.0634921	1	0.150794	0.309524	0.485714	1	0.730159	0.412698	0.730159	0.84127
MD004024	GC-MS	0.908309	0.904762	0.555556	0.309524	0.690476	1	1	0.730159	0.904762	0.730159	0.547619
MD004025	GC-MS	0.124836	0.412698	0.190476	0.84127	0.222222	0.0571429	0.412698	0.031746	0.285714	0.730159	0.420635
MD004026	GC-MS	0.0651331	0.904762	0.190476	0.150794	0.150794	0.0571429	0.031746	0.031746	0.904762	1	0.547619
MD004027	GC-MS	0.687704	0.285714	0.904762	0.84127	0.420635	0.685714	0.285714	0.555556	0.904762	1	0.309524
MD004028	GC-MS	0.388499	0.285714	1	0.150794	0.420635	0.342857	0.730159	0.904762	0.285714	0.412698	0.420635
MD004029	GC-MS	0.794269	0.555556	0.730159	0.547619	0.309524	1	1	0.730159	0.730159	0.555556	0.690476
MD004032	GC-MS	0.293033	0.412698	0.904762	0.150794	0.150794	0.685714	0.730159	0.904762	0.190476	0.111111	1
MD004034	GC-MS	0.00440479	NA	NA	0.0253699	0.0253699	NA	0.0441713	0.0441713	0.0441713	0.0441713	0.116074
MD004035	GC-MS	0.537977	0.139996	0.466854	0.118797	0.239317	0.88242	1	0.900865	0.900865	0.898212	0.832519
MD004036	GC-MS	0.84834	0.730159	0.730159	0.690476	0.309524	0.885714	0.904762	0.904762	0.555556	0.555556	0.84127
MD004039	GC-MS	0.944602	1	0.730159	0.84127	1	0.485714	1	0.730159	0.904762	0.412698	1
MD004042	GC-MS	0.545893	0.412698	0.904762	0.150794	0.420635	0.485714	0.555556	0.904762	0.285714	1	0.690476
MD004043	GC-MS	0.345506	0.13121	0.13121	0.423711	0.0720057	0.644552	0.662427	0.701155	0.662427	1	0.346522
MD004044	GC-MS	0.279533	0.771019	0.798074	0.179712	0.823664	0.35617	0.371093	0.502335	0.0416201	0.900865	0.0720057
MD004045	GC-MS	0.216823	0.0550088	0.466854	1	0.346522	0.309424	0.0550088	0.712155	0.466854	1	0.346522
MD004046	GC-MS	0.142884	0.111111	0.555556	0.547619	0.222222	0.685714	0.730159	0.0634921	1	0.111111	0.0952381
MD004047	GC-MS	0.250143	0.190476	0.555556	0.0952381	0.547619	0.485714	1	0.190476	0.555556	0.555556	0.150794
MD004048	GC-MS	0.881665	0.730159	0.904762	1	0.547619	0.685714	0.904762	0.904762	0.555556	0.412698	0.84127
MD004049	GC-MS	0.582363	0.533389	0.389284	0.290347	0.823664	0.685714	0.460558	0.798074	0.412698	0.533389	0.235861
MD004050	GC-MS	0.741757	0.555556	0.730159	0.690476	0.690476	0.485714	0.285714	0.412698	1	0.730159	0.690476
MD004051	GC-MS	0.494218	0.730159	0.730159	0.294802	0.290347	0.342857	0.389284	0.383221	0.262239	0.442771	1
MD004052	GC-MS	0.0471138	0.412698	0.111111	0.00793651	0.015873	0.685714	0.730159	0.285714	0.285714	0.190476	0.420635
MD004054	GC-MS	0.304557	0.730159	0.111111	0.84127	1	0.485714	0.412698	0.285714	0.190476	0.111111	0.547619
MD004055	GC-MS	0.547599	0.893273	0.240421	0.607236	0.607236	0.185877	0.466854	0.466854	0.502335	0.502335	1
MD004056	GC-MS	0.00894635	0.0634921	0.111111	0.00793651	0.00793651	0.885714	0.285714	0.285714	0.031746	0.0634921	0.84127
MD004058	GC-MS	0.16363	0.111111	0.412698	0.031746	0.0952381	0.685714	1	0.555556	0.285714	0.412698	0.690476
MD004062	GC-MS	0.126157	0.0650637	0.176098	0.20869	0.0593271	0.342857	0.285714	0.904762	0.730159	0.412698	0.309524
MD004063	GC-MS	0.256717	0.371093	0.371093	0.423711	0.0720057	1	1	0.227249	1	0.227249	0.346522
MD004064	GC-MS	0.710786	0.904762	0.555556	0.547619	1	0.685714	1	1	0.285714	0.412698	0.222222
MDX000026-101-xxx	GC-MS	0.131531	0.111111	0.285714	0.690476	0.031746	0.685714	0.555556	0.555556	0.412698	0.285714	0.0952381
MDX000040-101-xxx	GC-MS	0.0463355	0.904762	0.190476	0.031746	0.031746	0.342857	0.190476	0.0634921	0.730159	0.111111	0.420635
MDX000104-101-xxx	GC-MS	0.195765	0.285714	0.412698	0.309524	0.420635	0.114286	0.904762	0.904762	0.0634921	0.111111	0.84127
MDX000199-101-xxx	GC-MS	0.843817	0.904762	0.412698	0.84127	1	0.342857	0.555556	0.904762	0.730159	0.555556	1
MDX000217-101-xxx	GC-MS	0.00284354	0.190476	0.015873	0.00793651	0.00793651	0.114286	0.190476	0.015873	0.904762	0.111111	0.0555556
MDX000244-101-xxx	GC-MS	0.273317	0.555556	0.111111	1	0.420635	0.114286	0.285714	0.190476	0.285714	0.730159	0.84127
MDX000262-101-xxx	GC-MS	0.33666	0.730159	1	0.150794	0.222222	0.685714	0.190476	0.285714	0.285714	0.412698	0.84127
MDX000273-101-xxx	GC-MS	0.48352	0.904762	0.412698	0.690476	0.84127	0.342857	0.285714	0.285714	0.190476	0.285714	1
MDX000301-101-xxx	GC-MS	0.508932	0.555556	0.730159	0.420635	0.309524	0.485714	0.555556	0.904762	0.285714	0.190476	1
MDX000310-101-xxx	GC-MS	0.442502	0.730159	0.904762	0.20869	0.204501	1	0.268341	0.262239	0.383221	0.442771	0.823664
MDX000334-101-xxx	GC-MS	0.0865748	0.190476	0.555556	0.0555556	0.031746	0.885714	0.730159	0.412698	0.111111	0.111111	0.547619
MDX000352-101-xxx	GC-MS	0.0844837	0.555556	0.285714	0.222222	0.222222	0.0285714	0.015873	0.111111	0.904762	0.904762	0.547619
MDX000354-101-xxx	GC-MS	0.622209	0.555556	0.730159	0.547619	1	0.485714	0.190476	0.190476	0.730159	0.904762	1
MDX000443-101-xxx	GC-MS	0.190473	0.0634921	0.904762	1	0.547619	0.0571429	0.111111	0.285714	0.904762	0.285714	0.547619
MDX000569-101-xxx	GC-MS	0.991174	0.904762	1	0.547619	0.84127	1	0.730159	0.904762	0.904762	0.904762	1
MDX000571-101-xxx	GC-MS	0.556916	0.412698	0.555556	0.420635	0.547619	0.2	0.190476	0.555556	0.904762	1	0.547619
MDX000605-101-xxx	GC-MS	0.0060005	0.190476	0.031746	0.00793651	0.00793651	0.114286	0.031746	0.0634921	0.730159	0.190476	0.547619
MDX000686-101-xxx	GC-MS	0.237446	0.190476	0.285714	0.420635	0.0952381	0.114286	1	1	0.190476	0.285714	0.690476
Methionine	GC-MS	0.385661	0.190476	0.412698	0.309524	0.222222	0.685714	0.730159	0.412698	0.412698	0.285714	0.690476
Methionine sulfoxide	LC-MS	0.150522	0.904762	0.190476	1	0.015873	0.685714	0.904762	0.111111	0.412698	0.190476	0.222222
Methyl N-(a-methylbutyryl)glycine	LC-MS	0.595968	0.555556	0.285714	0.690476	0.690476	0.342857	0.904762	0.904762	0.190476	0.412698	0.84127
Methyl N-butyrylglycine	LC-MS	0.045181	0.730159	0.412698	0.547619	0.031746	0.0571429	0.190476	0.015873	0.904762	0.285714	0.0555556
Methyl o-methoxyhippuric acid	LC-MS	0.515677	0.904762	1	0.150794	0.547619	1	0.285714	0.904762	0.285714	0.904762	0.309524
Methylsalicyluric acid	LC-MS	0.880776	0.730159	0.730159	1	1	0.685714	0.904762	0.555556	0.555556	0.412698	0.690476
Murocholic acid	LC-MS	0.325254	0.555556	0.111111	0.222222	0.0952381	0.685714	0.555556	0.412698	0.904762	0.555556	0.84127
myo-Inositol	GC-MS	0.850217	0.904762	0.555556	0.420635	0.547619	0.885714	0.555556	0.904762	0.555556	0.904762	0.84127
myo-Inositol-2-phosphate	GC-MS	0.109149	0.730159	0.285714	1	1	0.0571429	0.412698	0.190476	0.031746	0.015873	0.547619
N-(2-hydroxyethyl)heptadecanamide	LC-MS	0.0186925	0.412698	0.015873	0.222222	0.0952381	0.0285714	1	0.730159	0.015873	0.015873	0.84127
N-(2-hydroxyethyl)oleamide	LC-MS	0.23584	0.412698	0.904762	0.547619	0.150794	0.485714	1	0.285714	0.285714	0.0634921	0.222222
N-(2-hydroxyethyl)palmitamide	LC-MS	0.432207	0.111111	0.0634921	0.690476	0.420635	0.485714	1	0.904762	0.555556	0.555556	1
N,N-(2,2-dihydroxy-ethyl) arachidonoyl amine	LC-MS	0.296222	0.904762	0.285714	0.84127	0.420635	0.2	0.904762	0.111111	0.285714	0.0634921	1
n-5,8,11,14,17-(Z,Z,Z,Z,Z)-Eicosapentaenoic acid	GC-MS	0.389781	0.111111	0.412698	0.150794	0.309524	0.485714	1	0.412698	0.730159	0.904762	0.84127
N-Acetylarylamine	LC-MS	0.340747	0.412698	0.190476	0.222222	0.150794	0.485714	0.904762	0.555556	0.412698	0.730159	0.420635
N-acetyl-Cysteine	GC-MS	0.0229951	0.904762	0.555556	0.031746	0.150794	0.685714	0.0634921	0.190476	0.015873	0.031746	0.222222
N-acetyl-Glycine	GC-MS	0.320707	0.285714	1	0.222222	0.420635	0.114286	0.555556	0.904762	0.285714	0.190476	0.547619
N-acetyl-Putrescine	GC-MS	0.0174321	0.904762	0.460558	0.116074	0.0253699	0.342857	0.031746	0.0107996	0.460558	0.0416201	0.0253699
N-Desethylquinagolide	LC-MS	0.63377	0.555556	0.904762	0.309524	1	0.685714	0.412698	0.904762	0.285714	0.730159	0.309524
N-Didesethylquinagolide	LC-MS	0.735559	0.555556	1	0.309524	0.84127	0.885714	0.555556	0.904762	0.285714	0.904762	0.420635
N-Didesmethylmifepristone (RU 42848)	LC-MS	0.422429	0.555556	1	0.420635	0.690476	0.2	0.555556	0.730159	0.111111	0.555556	0.222222
N-formyl-Methionine	GC-MS	0.124996	0.031746	0.412698	0.031746	0.150794	0.342857	0.730159	0.555556	0.412698	0.555556	0.84127
N-Linoleoylglycine	LC-MS	0.509277	0.412698	0.412698	0.84127	0.84127	0.2	0.285714	0.285714	0.555556	0.555556	0.84127
N-methyl N-(2-hydroxy-ethyl) arachidonoyl amine	LC-MS	0.0316056	0.412698	0.015873	0.690476	0.222222	0.0285714	0.904762	0.730159	0.015873	0.015873	1
n-Octadecatrienoic acid	GC-MS	0.618949	0.285714	0.412698	0.222222	0.547619	0.685714	0.555556	1	0.730159	0.904762	0.547619
Normetanephrine	LC-MS	0.678989	0.555556	0.111111	0.547619	0.84127	0.685714	1	0.904762	0.730159	0.412698	1
N-Palmitoylsphingosine	LC-MS	0.03954	0.0634921	0.111111	0.84127	0.031746	0.485714	0.111111	0.555556	0.190476	0.190476	0.0555556
N-Succinyl-L-diaminopimelic acid	LC-MS	0.358562	0.412698	0.285714	0.420635	0.547619	0.885714	0.190476	0.412698	0.0634921	0.904762	0.420635
Octadecanedioic acid	LC-MS	0.601562	0.240421	0.771019	0.724082	0.724082	0.453255	0.240421	0.240421	0.560509	0.560509	0.906329
Octadecanoic acid	GC-MS	0.257124	0.268341	0.538594	0.142457	0.20869	0.342857	0.555556	0.730159	0.285714	0.111111	0.547619
Oleamide + 5.773839	LC-MS	0.346562	0.904762	0.904762	0.0952381	1	0.685714	0.111111	0.730159	0.412698	0.730159	0.0952381
Ornithine	GC-MS	0.762725	0.412698	1	0.420635	0.420635	0.885714	0.730159	0.730159	0.412698	0.555556	1
Palmitoylethanolamide	LC-MS	0.646583	0.730159	0.412698	0.690476	0.690476	0.342857	0.555556	0.412698	0.285714	1	0.547619
Pantothenic Acid	LC-MS	0.484854	0.111111	0.904762	0.420635	0.690476	0.2	0.412698	0.555556	0.555556	0.730159	1
Pentadecanoic acid	GC-MS	0.746754	0.285714	0.904762	0.309524	0.547619	0.685714	0.555556	0.904762	0.555556	1	0.84127
PGE1 alcohol	LC-MS	0.0362471	0.798074	0.893273	0.0344536	0.0906884	0.88242	0.0634921	0.0634921	0.0650637	0.109855	0.309524
PGF2alpha-11-acetate methyl ester	LC-MS	0.241988	0.227249	0.109436	0.66643	0.503812	0.453255	0.227249	0.560509	0.109436	0.240421	0.503812
PGJ2	LC-MS	0.637341	0.893273	0.771019	0.265205	0.823664	0.619839	0.522431	0.898212	0.227249	0.502335	0.517904
PGJ2 - 5.4076433	LC-MS	0.359618	1	0.240421	0.724082	0.179712	0.453255	0.560509	0.371093	0.240421	NA	0.179712
Phenyl sulfate	LC-MS	0.700423	0.904762	0.555556	0.420635	0.547619	0.342857	0.412698	0.412698	0.904762	1	1
Phenylacetylglycine methyl ester	LC-MS	0.138204	1	0.904762	0.0952381	0.420635	0.885714	0.0634921	0.111111	0.0634921	0.190476	1
Phenylalanine	GC-MS	0.0218043	0.111111	0.111111	0.015873	0.00793651	0.885714	0.555556	0.285714	0.730159	0.015873	0.420635
Phosphoric acid	GC-MS	0.268858	0.904762	0.285714	0.84127	0.84127	0.2	1	0.555556	0.0634921	0.031746	1
p-Nitroglutethimide	LC-MS	0.00174944	0.015873	0.015873	0.00793651	0.00793651	0.0285714	0.015873	0.015873	0.412698	0.904762	0.420635
Pregn-4-ene-3,20-dione, 6a,17-dihydroxy-6-methyl-	LC-MS	0.141685	1	0.0634921	0.150794	0.150794	0.2	0.111111	0.190476	0.730159	0.730159	0.84127
pregnenolone	LC-MS	0.0284849	0.285714	0.015873	0.547619	0.547619	0.0285714	0.904762	0.412698	0.015873	0.015873	0.547619
Proline	GC-MS	0.444972	0.555556	0.190476	0.547619	0.222222	0.2	1	0.412698	0.412698	0.904762	0.690476
Pyridinoline	LC-MS	0.620482	0.555556	0.555556	0.222222	0.690476	0.685714	0.412698	0.730159	0.555556	0.730159	0.420635
Pyrocatechol sulfate	LC-MS	0.297943	0.412698	0.111111	0.222222	0.150794	0.2	1	0.412698	0.730159	0.555556	0.84127
Pyroglutamic acid	GC-MS	0.296108	0.285714	0.031746	0.84127	0.031746	1	0.904762	0.904762	0.730159	0.730159	0.420635
Pyrophosphate	GC-MS	0.0310896	0.031746	0.111111	0.015873	0.015873	0.485714	0.285714	0.555556	0.285714	0.412698	0.420635
Ribose	GC-MS	0.583419	0.904762	0.555556	0.309524	0.547619	0.685714	0.555556	0.904762	0.555556	0.412698	0.150794
Saccharopine	LC-MS	0.631194	0.701155	0.701155	0.397615	0.672336	0.644552	0.170609	0.533389	0.533389	0.533389	0.600402
Salicyluric acid	LC-MS	0.533675	0.240421	0.687322	0.79717	0.724082	0.185877	0.502335	0.240421	0.466854	0.893273	0.440686
Sativic acid	LC-MS	0.156568	0.502335	0.227249	0.204501	0.503812	1	0.124773	0.771019	0.0733116	0.771019	0.105998
sebacic acid	LC-MS	0.889937	0.730159	1	0.420635	1	0.485714	0.904762	0.730159	0.730159	0.730159	0.690476
Serine	GC-MS	0.901784	0.412698	0.904762	1	0.547619	0.885714	0.555556	0.730159	0.904762	0.904762	0.547619
Serotonin	LC-MS	0.611499	0.412698	0.555556	0.309524	1	0.685714	0.555556	0.904762	0.190476	0.904762	0.309524
Stearamide	LC-MS	0.830101	0.730159	0.555556	0.420635	0.309524	0.885714	1	0.730159	0.555556	1	1
Tagatose	GC-MS	0.571318	0.190476	0.555556	1	0.420635	1	0.190476	1	0.460558	1	0.463344
Taurallocholic acid	LC-MS	0.552022	1	0.555556	0.690476	1	0.342857	0.412698	1	0.190476	0.555556	0.222222
Tauroursodeoxycholic acid	LC-MS	0.751853	0.904762	0.730159	0.420635	1	0.685714	0.325163	0.805701	0.904762	0.555556	0.345742
Terbinafine metabolite glucuronide	LC-MS	0.499954	0.898212	0.502335	0.829357	0.346522	0.619839	0.37055	0.662427	0.227249	1	0.157939
Tetracosanedioic acid	LC-MS	0.394885	0.240421	0.240421	0.724082	0.79717	NA	0.240421	0.502335	0.240421	0.502335	0.440686
Tetradecanoic acid	GC-MS	0.874507	0.730159	0.412698	0.547619	1	1	0.730159	1	0.904762	0.555556	0.547619
Thermobiszeaxanthin-13-13/ Zeaxanthin diglucoside diester	LC-MS	0.114571	0.412698	0.730159	0.0952381	0.0952381	1	0.285714	0.0634921	0.555556	0.111111	0.222222
Thiethylperazine	LC-MS	0.187809	0.502335	0.502335	0.239317	1	NA	0.109436	0.502335	0.109436	0.502335	0.346522
Threitol	GC-MS	0.587899	0.904762	0.412698	0.690476	0.309524	0.885714	0.555556	0.285714	0.730159	0.412698	0.309524
Threonic acid	GC-MS	0.349826	0.555556	0.904762	0.690476	0.0555556	1	0.555556	0.412698	0.904762	0.190476	0.222222
Threonine	GC-MS	0.320707	0.190476	0.412698	0.420635	1	0.2	0.111111	0.285714	0.904762	0.555556	0.547619
trans-4-hydroxy-Proline	GC-MS	0.273745	0.412698	0.285714	1	0.547619	0.0285714	0.904762	0.031746	0.555556	0.730159	0.547619
Tryptophan	LC-MS	0.0691125	0.555556	0.111111	1	0.150794	0.0285714	0.730159	0.015873	0.285714	0.904762	0.0952381
Tyramine	GC-MS	0.178571	0.555556	1	0.309524	0.0952381	1	0.412698	0.015873	0.555556	0.190476	0.420635
Tyrosine	GC-MS	0.643468	0.904762	0.730159	0.84127	0.222222	0.685714	0.730159	0.412698	0.730159	0.285714	0.547619
Undecanedioic acid	LC-MS	0.603059	0.900865	0.900865	0.672336	0.116074	1	1	0.383221	1	0.383221	0.397615
Urea	GC-MS	0.18368	0.904762	0.285714	0.161238	0.173217	0.485714	0.105364	0.111111	0.383221	0.285714	0.914184
Uric acid	LC-MS	0.628172	0.555556	0.904762	0.420635	1	1	0.555556	0.412698	1	0.412698	0.150794
Uridine	LC-MS	0.393072	1	0.412698	0.309524	0.420635	0.485714	0.730159	0.730159	0.111111	0.190476	0.309524
Valine	GC-MS	0.197853	0.190476	0.285714	0.0952381	0.0555556	0.685714	0.904762	0.285714	0.904762	0.412698	0.547619
Vitamin K1 2,3-epoxide	LC-MS	0.0402898	0.0416201	NA	0.179712	0.0720057	0.0689184	0.124773	0.170609	0.240421	0.109436	0.655836
XYLOCARPUS A	LC-MS	0.114179	0.904762	0.555556	0.0952381	0.150794	1	0.0634921	0.190476	0.111111	0.190476	0.547619
Xylulose	GC-MS	0.100741	0.730159	0.412698	0.222222	0.84127	0.342857	0.190476	0.730159	0.031746	0.111111	0.031746
