# Supplementary material for: Temperament Type Specific Metabolite Profiles of the Prefrontal Cortex and Serum in Cattle
Source: PLoS One. 2015 Apr 30;10(4):e0125044. doi: 10.1371/journal.pone.0125044 (PMC4416037; doi:10.1371/journal.pone.0125044)
Supplement: S3 File — Metabolite feature names, measuring technique, mean VIP-score and the number of occurrence in the outer cross validation runs as well as p-values for the Kruskal-Wallis- and the Wilcoxon-Mann-Whitney-Test are provided for prefrontal cortex (Table A) and serum (Table B). (XLS) [file pone.0125044.s003.xls]

## Sheet: Table A
metabolite feature name prefrontal cortex	technique	mean VIP-score	amount of occurance outer cross-validation	Kruskal-Wallis-Test	fearful/neophobic-alert vs interested-stressed	fearful/neophobic-alert vs outgoing/neophilic-alert	fearful/neophobic-alert vs subdued/uninterested-calm	fearful/neophobic-alert vs indistinct	interested-stressed vs outgoing/neophilic-alert	interested-stressed vs subdued/uninterested-calm	interested-stressed vs indistinct	outgoing/neophilic-alert vs subdued/uninterested-calm	outgoing/neophilic-alert vs indistinct	subdued/uninterested-calm vs indistinct
507.3317@5.71925	LC-MS	8.21839	24	0.00864212	0.00793651	0.190476	0.150794	0.420635	0.015873	0.00793651	0.00793651	1	0.412698	0.690476
2,4-dihydroxy-Butanoic acid	GC-MS	6.51097	24	0.000606533	0.031746	0.015873	0.00793651	0.00793651	0.015873	0.00793651	0.00793651	0.015873	0.190476	0.84127
205.1314@2.156	LC-MS	6.45083	24	0.00188175	0.015873	0.015873	0.690476	0.00793651	0.190476	0.015873	0.84127	0.015873	0.190476	0.00793651
366.2747@5.9198074	LC-MS	5.52071	24	0.0137452	0.00793651	0.015873	0.222222	0.222222	0.904762	0.027803	0.173217	0.0634921	0.190476	0.84127
837.5307@6.26751	LC-MS	5.11598	24	0.0448934	0.0555556	0.190476	0.420635	0.420635	0.015873	0.222222	0.690476	0.0634921	0.0634921	0.547619
180.9177@6.3721004	LC-MS	5.01841	24	0.00310497	0.0952381	0.015873	0.00793651	0.00793651	0.0634921	0.0159707	0.031746	1	0.412698	0.690476
GPSer(18:1(9Z)/0:0)	LC-MS	4.05387	24	0.00483368	0.0952381	0.015873	0.015873	0.0952381	0.730159	0.015873	0.309524	0.015873	0.555556	0.00793651
Ribonic acid	GC-MS	3.84548	24	0.00275239	0.0952381	0.015873	0.00793651	0.031746	0.015873	0.00793651	0.150794	0.0634921	0.730159	0.222222
1alpha,25-dihydroxy-26,27-dimethyl-24a-homovitamin D3 / 1alpha,25-dihydroxy-26,27-dimethyl-24a-homocalciferol	LC-MS	3.81158	24	0.00879411	0.150794	0.015873	0.420635	0.150794	0.015873	0.309524	0.0555556	0.015873	0.190476	0.0952381
MD004120	GC-MS	3.42221	24	0.00434208	0.0555556	0.015873	0.00793651	0.0555556	0.031746	0.00793651	0.547619	0.412698	0.285714	0.150794
461.3148@5.654308	LC-MS	3.3044	24	0.032687	0.150794	0.555556	0.420635	0.150794	0.0634921	0.031746	1	0.111111	0.190476	0.015873
604.3648@6.0069227	LC-MS	3.30129	24	0.00503494	0.0555556	0.015873	0.00793651	0.00793651	0.0634921	0.0555556	0.046533	1	1	0.690476
873.4646@6.3917418	LC-MS	3.28332	24	0.0270058	0.222222	0.190476	0.309524	0.222222	1	0.84127	0.00793651	0.904762	0.015873	0.015873
1137.7452@6.0880876	LC-MS	3.27673	24	0.00631578	0.547619	0.015873	0.690476	0.031746	0.015873	0.420635	0.0555556	0.015873	0.111111	0.031746
345.324@5.1405897	LC-MS	3.01578	22	0.00957749	0.84127	0.015873	0.547619	0.0555556	0.0634921	1	0.0555556	0.015873	0.190476	0.00793651
497.3902@6.3534627	LC-MS	2.9499	24	0.00964018	0.690476	0.555556	0.00793651	0.420635	0.412698	0.00793651	1	0.015873	0.0634921	0.00793651
MDX000108-101-xxx	GC-MS	2.80346	24	0.0172032	0.690476	0.285714	0.420635	0.00793651	0.904762	1	0.00793651	0.555556	0.031746	0.00793651
O-Acetylserine	LC-MS	2.75403	23	0.0106995	0.0952381	0.285714	0.547619	1	0.015873	0.00793651	0.015873	0.285714	0.031746	0.0952381
Vitamin K1 hydroquinone	LC-MS	2.68215	23	0.00588732	0.420635	0.015873	1	0.015873	0.015873	0.547619	0.031746	0.015873	0.555556	0.031746
634.1612@5.9765716	LC-MS	2.63837	24	0.0160321	0.00793651	0.015873	0.00793651	0.00793651	0.555556	0.463344	1	1	0.412698	0.690476
GPGro(18:0/20:4(5Z,8Z,11Z,14Z)) / GPGro(18:0/20:4)	LC-MS	2.47393	24	0.00144309	0.0952381	0.015873	0.00793651	0.00793651	0.015873	0.00793651	0.00793651	1	0.412698	0.690476
1020.7124@5.711	LC-MS	2.46467	24	0.0243645	0.0555556	0.031746	0.547619	0.84127	0.555556	0.00793651	0.0952381	0.015873	0.190476	0.547619
371.3387@5.200459	LC-MS	2.43951	22	0.00629641	0.84127	0.015873	0.420635	0.015873	0.0634921	0.690476	0.0555556	0.015873	0.190476	0.00793651
835.5256@6.222962	LC-MS	2.33799	24	0.0939134	0.309524	0.111111	0.309524	0.222222	0.904762	0.547619	0.0952381	0.555556	0.0634921	0.0555556
749.5351@6.392249	LC-MS	2.33436	20	0.00548983	0.015873	0.111111	0.150794	0.0555556	0.031746	0.00793651	0.0555556	0.285714	0.285714	0.0555556
637.3573@6.0412235	LC-MS	2.21062	24	0.00405992	0.015873	0.015873	0.00793651	0.00793651	0.285714	0.00793651	0.0952381	1	0.904762	0.309524
857.5817@6.2883782	LC-MS	2.19333	21	0.0131245	0.420635	0.730159	0.00793651	0.690476	0.904762	0.00793651	0.309524	0.015873	0.412698	0.00793651
951.4814@6.398041	LC-MS	2.04899	24	0.0129948	0.309524	0.555556	0.015873	0.547619	0.904762	0.00793651	0.00793651	0.412698	0.190476	0.00793651
1-O-(1Z-hexadecenyl)-2-(4Z,7Z,10Z,13Z,16Z,19Z-docosahexaenoyl)-sn-glycero-3-phosphoethanolamine / PE(P-16:0/22:6)	LC-MS	2.02997	24	0.00259875	0.309524	0.015873	0.00793651	0.00793651	0.015873	0.00793651	0.031746	0.904762	0.730159	0.84127
5a-Tetrahydrocorticosterone	LC-MS	1.98415	16	0.00562673	0.00793651	0.015873	0.00793651	0.00793651	0.555556	0.420635	0.150794	0.111111	0.190476	0.309524
526.3097@5.914539	LC-MS	1.91335	24	0.0109308	0.0555556	0.015873	0.00793651	0.00793651	0.190476	0.0749129	0.420635	1	0.412698	0.690476
465.2739@5.72	LC-MS	1.90639	21	0.00625236	0.690476	0.0634921	0.00793651	0.547619	0.015873	0.00793651	0.547619	0.015873	0.730159	0.00793651
979.4341@6.363694	LC-MS	1.89694	18	0.00879411	0.222222	0.031746	0.00793651	0.150794	0.111111	0.00793651	0.222222	0.285714	0.904762	0.0555556
471.2885@5.707461	LC-MS	1.8239	23	0.00847813	0.015873	0.015873	0.00793651	0.00793651	0.190476	0.0749129	0.420635	1	0.412698	0.690476
933.6305@5.943845	LC-MS	1.80893	21	0.151159	0.309524	0.190476	0.420635	0.420635	0.0634921	0.222222	0.046533	0.730159	0.412698	1
3-Deoxyvitamin D3	LC-MS	1.7465	23	0.00779632	0.0952381	0.015873	0.00793651	0.547619	0.0634921	0.0952381	0.420635	0.555556	0.031746	0.031746
993.4861@6.37034	LC-MS	1.71886	21	0.00522347	0.00793651	0.111111	0.00793651	0.00793651	0.555556	0.00793651	0.0952381	0.285714	0.730159	0.309524
D-Pantothenic acid	GC-MS	1.69749	21	0.00195731	1	0.285714	0.00793651	0.00793651	0.555556	0.015873	0.00793651	0.015873	0.015873	0.420635
Ascorbate	LC-MS	1.69566	23	0.0136384	0.222222	0.015873	0.309524	0.150794	0.031746	0.84127	0.031746	0.285714	0.015873	0.0952381
329.3291@5.092765	LC-MS	1.69497	22	0.0122478	0.309524	0.015873	0.420635	0.031746	0.031746	1	0.222222	0.015873	0.190476	0.0555556
Pyroglutamic acid	GC-MS	1.60033	23	0.0410385	0.309524	0.730159	0.031746	0.690476	0.555556	0.015873	0.150794	0.0634921	0.285714	0.0952381
519.3297@5.684433	LC-MS	1.59324	23	0.0350738	1	0.015873	0.150794	0.84127	0.015873	0.150794	0.690476	0.111111	0.031746	0.547619
1047.4222@6.3640747	LC-MS	1.58426	22	0.0100914	0.00793651	0.015873	0.00793651	0.00793651	0.412698	0.0749129	0.420635	1	1	0.690476
2-Methylhippuric acid	LC-MS	1.48315	21	0.275106	0.222222	0.412698	0.690476	0.547619	0.111111	0.309524	0.547619	0.111111	0.285714	1
883.5342@6.127861	LC-MS	1.46076	22	0.0517985	0.0952381	0.190476	0.00793651	1	0.190476	0.015873	0.345742	0.285714	0.285714	0.150794
2481.2449@3.4571505	LC-MS	1.45034	23	0.00419682	0.0952381	0.015873	0.00793651	0.015873	0.0634921	0.015873	0.0952381	0.412698	0.904762	0.222222
438.3491@5.8523965	LC-MS	1.44338	22	0.0052074	0.420635	0.015873	0.547619	0.00793651	0.015873	0.309524	0.00793651	0.111111	0.555556	0.0555556
Homoserine	GC-MS	1.43017	20	0.00461082	0.0952381	0.015873	0.00793651	0.00793651	0.190476	0.015873	0.150794	0.285714	0.904762	0.222222
N-(2-hydroxyethyl)icosanamide	LC-MS	1.35046	21	0.00488726	0.222222	0.015873	0.222222	0.00793651	0.031746	0.690476	0.0555556	0.015873	0.285714	0.0555556
883.5341@6.2041764	LC-MS	1.23001	24	0.00857858	0.690476	0.015873	0.00793651	1	0.015873	0.00793651	0.463344	0.190476	0.111111	0.150794
2-hydroxy-Glutaric acid	GC-MS	1.18181	21	0.23511	0.547619	0.285714	1	1	0.0634921	0.420635	0.309524	0.111111	0.111111	0.84127
789.5952@6.2891197	LC-MS	1.09218	20	0.0249501	1	1	0.015873	0.547619	0.904762	0.00793651	1	0.015873	0.904762	0.00793651
1055.4521@6.389	LC-MS	1.04893	16	0.016115	0.0555556	0.015873	0.00793651	0.00793651	0.285714	0.173217	0.547619	1	0.412698	0.690476
481.1878@5.6975403	LC-MS	1.03649	16	0.175956	0.222222	0.031746	1	0.690476	0.555556	0.150794	0.222222	0.111111	0.285714	1

## Sheet: Table B
metabolite feature name serum	technique	mean VIP-score	amount of occurance outer cross-validation	Kruskal-Wallis-Test	fearful/neophobic-alert vs interested-stressed	fearful/neophobic-alert vs outgoing/neophilic-alert	fearful/neophobic-alert vs subdued/uninterested-calm	fearful/neophobic-alert vs indistinct	interested-stressed vs outgoing/neophilic-alert	interested-stressed vs subdued/uninterested-calm	interested-stressed vs indistinct	outgoing/neophilic-alert vs subdued/uninterested-calm	outgoing/neophilic-alert vs indistinct	subdued/uninterested-calm vs indistinct
266.156@6.3767576	LC-MS	8.8411	23	0.000797229	0.0107996	0.371093	NA	NA	0.0265187	0.0107996	0.0107996	0.371093	0.371093	NA
452.3685@5.9086666	LC-MS	8.53181	23	0.0022572	0.0107996	NA	NA	0.179712	0.0210706	0.0107996	0.0616892	NA	0.240421	0.179712
452.3735@5.909273	LC-MS	7.783	23	0.00179098	0.0107996	NA	NA	0.423711	0.0210706	0.0107996	0.0550088	NA	0.502335	0.423711
466.3139@5.658	LC-MS	6.96997	22	0.00588456	0.0634921	0.015873	0.00793651	0.131379	0.114286	0.190476	0.0963193	1	0.0550088	0.0177501
420.0134@4.5877404	LC-MS	6.92005	23	0.000242601	0.0150785	0.0150785	0.00749496	0.00749496	NA	NA	NA	NA	NA	NA
618.2966@5.6087503	LC-MS	6.70053	23	0.000648928	0.0179428	0.0150785	0.00749496	0.00749496	0.453255	0.371093	0.371093	NA	NA	NA
165.9929@2.1556153	LC-MS	6.04428	23	0.000648928	0.0179428	0.0150785	0.00749496	0.00749496	0.453255	0.371093	0.371093	NA	NA	NA
515.8997@2.5584667	LC-MS	5.7016	23	0.000242601	0.0150785	0.0150785	0.00749496	0.00749496	NA	NA	NA	NA	NA	NA
1303.8147@5.8891206	LC-MS	4.66177	18	0.00231513	0.0634921	0.268341	0.00749496	0.00749496	0.309424	0.0107996	0.0107996	0.13121	0.13121	NA
684.5484@6.388445	LC-MS	4.36173	23	0.0208171	0.0416201	NA	NA	0.179712	0.0689184	0.0416201	0.200825	NA	0.240421	0.179712
569.3481@5.686764	LC-MS	4.3185	16	0.0372409	0.555556	0.0634921	0.547619	0.84127	0.114286	0.111111	0.904762	0.015873	0.015873	0.150794
N-(2-hydroxyethyl)heptadecanamide	LC-MS	4.31346	17	0.0186925	0.412698	0.015873	0.222222	0.0952381	0.0285714	1	0.730159	0.015873	0.015873	0.84127
943.7353@5.7469325	LC-MS	4.29429	19	0.0567239	0.904762	0.730159	0.00749496	0.401965	0.885714	0.0107996	0.712155	0.0416201	0.900865	0.0720057
358.1916@5.809	LC-MS	4.12387	14	0.0773632	0.285714	0.190476	0.0952381	0.690476	0.0571429	0.412698	0.555556	0.031746	0.111111	0.547619
933.6322@5.9382753	LC-MS	4.09351	20	0.00759739	0.0107996	0.13121	NA	0.423711	0.309424	0.0107996	0.0296566	0.13121	0.466854	0.423711
1060.7178@5.9666486	LC-MS	3.95635	19	0.0228801	0.412698	0.412698	0.222222	0.0111594	0.685714	1	0.0179428	0.730159	0.124773	0.0111594
466.3823@5.9702306	LC-MS	3.84232	23	0.0245936	0.0416201	NA	NA	0.179712	0.0689184	0.0416201	0.306136	NA	0.240421	0.179712
N-acetyl-Cysteine	GC-MS	3.78978	16	0.0229951	0.904762	0.555556	0.031746	0.150794	0.685714	0.0634921	0.190476	0.015873	0.031746	0.222222
1039.2375@5.6398187	LC-MS	3.53724	17	0.0200222	0.904762	0.111111	0.0344536	0.150794	0.342857	0.170609	0.555556	0.0179428	0.015873	0.161238
580.9625@2.8925261	LC-MS	3.45365	17	0.00523307	0.0179428	0.0342039	0.00749496	0.0177501	1	0.371093	1	0.371093	1	0.423711
MD004013	GC-MS	3.4203	23	0.00373691	0.0107996	0.371093	0.423711	0.00749496	0.0265187	0.0550088	0.730159	1	0.0342039	0.0524116
Arachidonyl lysolecithin	LC-MS	3.26788	17	0.0212463	0.190476	0.015873	0.690476	0.150794	0.0285714	0.730159	1	0.015873	0.015873	0.547619
224.0374@6.400929	LC-MS	3.25997	19	0.0127365	0.031746	0.015873	0.00793651	0.00793651	0.685714	0.190476	0.555556	0.412698	0.555556	0.309524
312.3126@5.7499876	LC-MS	3.21758	16	0.00501544	0.555556	0.0634921	0.00793651	0.00793651	0.342857	0.015873	0.015873	0.285714	0.555556	0.150794
N-methyl N-(2-hydroxy-ethyl) arachidonoyl amine	LC-MS	3.15797	16	0.0316056	0.412698	0.015873	0.690476	0.222222	0.0285714	0.904762	0.730159	0.015873	0.015873	1
Allopregnanolone	LC-MS	2.90889	15	0.0183054	0.190476	0.015873	0.150794	0.222222	0.0285714	1	0.904762	0.015873	0.015873	1
565.3139@5.613	LC-MS	2.63032	16	0.0200131	0.190476	0.015873	0.547619	0.150794	0.0285714	0.730159	0.904762	0.015873	0.015873	0.547619
(22S)-22-hydroxy-24,25,26,27-tetranorvitamin D3 / (22S)-22-hydroxy-23,24,25,26,27-pentanorcholecalciferol	LC-MS	2.54762	16	0.0257339	0.190476	0.015873	0.547619	0.222222	0.0285714	0.904762	0.730159	0.015873	0.015873	0.84127
342.2764@5.697	LC-MS	2.32562	21	0.278892	0.712155	0.730159	0.0555556	0.547619	0.191267	0.176098	0.389284	0.412698	0.412698	0.420635
466.3472@5.9356365	LC-MS	1.98941	21	0.0406109	0.0416201	NA	NA	0.179712	0.0689184	0.0416201	1	NA	0.240421	0.179712
859.5972@6.050934	LC-MS	1.96362	16	0.0119457	0.170609	0.109436	0.0720057	0.0720057	0.0689184	0.0416201	0.0416201	NA	NA	NA
395.188@5.754	LC-MS	1.94762	14	0.0193823	0.730159	0.031746	0.00793651	0.0952381	0.114286	0.015873	0.285714	0.190476	1	0.547619
Cystathionine	LC-MS	1.85524	17	0.0215556	0.109436	0.019451	0.0906884	0.0906884	0.0210706	0.0441713	0.0441713	0.412698	0.412698	0.916563
972.37@3.5863254	LC-MS	1.68148	15	0.0852133	1	0.389284	0.309524	0.0177501	1	0.712155	0.308369	0.176098	0.466854	0.00970079
GlcNalpha1-6Ins-1-P-Cer(t18:0/26:0)	LC-MS	1.68019	12	0.0221193	0.190476	0.015873	0.420635	0.150794	0.0285714	0.730159	0.904762	0.015873	0.015873	0.84127
725.3169@5.619818	LC-MS	1.52633	14	0.00083191	0.0441713	0.0634921	0.0253699	0.0253699	0.0210706	NA	NA	0.0107996	0.0107996	NA
917.5679@5.733986	LC-MS	1.50875	12	0.02215	0.412698	0.730159	0.00793651	0.031746	1	0.015873	0.031746	0.285714	0.412698	0.222222
2-Methylbutyrylglycine	LC-MS	1.39915	7	0.0210309	0.190476	0.904762	0.0952381	0.150794	0.114286	0.0634921	0.285714	0.015873	0.015873	0.222222
1794.6526@3.8830667	LC-MS	1.34843	9	0.00243279	0.0441713	0.0441713	0.0253699	0.0253699	NA	NA	NA	NA	NA	NA
2136.8308@5.336151	LC-MS	1.28993	11	0.0516575	0.555556	0.190476	0.84127	1	1	0.031746	0.190476	0.015873	0.015873	0.150794
653.2962@5.5235295	LC-MS	1.22088	6	0.164203	0.285714	0.412698	0.0906884	0.420635	0.2	0.170609	1	0.105364	0.285714	0.332112
pregnenolone	LC-MS	1.21941	6	0.0284849	0.285714	0.015873	0.547619	0.547619	0.0285714	0.904762	0.412698	0.015873	0.015873	0.547619
1053.9543@6.5090976	LC-MS	1.21426	13	0.0509401	0.0179428	0.502335	1	0.372748	0.0590719	0.0179428	0.176098	0.502335	0.898212	0.372748
1816.6382@3.8866246	LC-MS	1.18549	11	0.00678982	0.0733116	0.0441713	0.0253699	0.0253699	0.453255	0.371093	0.371093	NA	NA	NA
1046.7194@6.005266	LC-MS	1.14752	8	0.0741983	0.904762	0.190476	0.222222	0.84127	0.114286	0.0634921	1	0.015873	0.190476	0.222222
555.3543@5.878803	LC-MS	1.13253	6	0.0227514	0.904762	0.031746	0.0846698	1	0.114286	0.139996	1	0.0150785	0.015873	0.118797
1872.815@3.8109674	LC-MS	1.12871	14	0.180686	0.898212	0.687322	0.290347	0.0720057	0.868661	0.708624	0.13121	0.306136	0.371093	0.0253699
1131.743@5.9761534	LC-MS	1.10177	15	0.0406635	0.190476	0.412698	0.150794	0.0211767	0.885714	0.412698	0.0650637	1	0.262239	0.0119252
1066.9294@6.5057797	LC-MS	1.0532	8	0.0121129	0.0365463	0.019451	0.0119252	0.0119252	0.485714	0.555556	0.730159	0.111111	0.285714	0.547619
285.2222@5.6472826	LC-MS	1.04512	9	0.0425098	0.555556	0.190476	0.031746	0.84127	0.114286	0.111111	0.730159	0.015873	0.111111	0.222222
1003.6943@5.980148	LC-MS	1.01486	17	0.0290123	0.730159	0.555556	0.00793651	0.00793651	0.885714	0.285714	0.0634921	0.285714	0.111111	0.547619
