# Supplementary material for: Temperament Type Specific Metabolite Profiles of the Prefrontal Cortex and Serum in Cattle
Source: PLoS One. 2015 Apr 30;10(4):e0125044. doi: 10.1371/journal.pone.0125044 (PMC4416037; doi:10.1371/journal.pone.0125044)
Supplement: S4 File — Log transformed, mean-centered and unit variance scaled prefrontal cortex metabolite data. (TXT) [file pone.0125044.s004.txt]

Animal_Identifier	Temperament Type	2-amino-2-methyl-Propane-1,3-diol	DL-N-acetyl-Alanine	Ethanolamine	Succinic acid	Aspartic acid	Erythronic acid	cis-4-hydroxy-Proline	Creatinine	Pyrophosphate	Homocysteine	Dehydroascorbic acid dimer	MDX000228-101-xxx	Inosine	5,8,11,14-(Z,Z,Z,Z)-Eicosatetraenoic acid	3-amino-Isobutanoic acid	alpha-Tocopherol	Malic acid	Glycine	Serine	Uracil	Fumaric acid	Ethanolaminephosphate	Ribonic acid	N-acetyl-Serine	4-acetamido-Butanoic acid	Glutamine [-H2O]	2-amino-2-deoxy-Glucose	(1alpha,2beta,3alpha,4beta)-Cyclohexene-1,2,3,4-tetrol epoxide	D-Pantothenic acid	MDX000483-101-xxx	MDX000164-101-xxx	Glyceric acid-3-phosphate	Mannose-1-phosphate	Fructose-1-phosphate	Alanine	Adenosine-5-monophosphate	beta-Alanine	MDX000108-101-xxx	Threonine	Glyceric acid	Arabitol	MDX000026-101-xxx	Xylulose	MDX000608-101-xxx	2-hydroxy-Glutaric acid	Threonic acid	MDX000196-101-xxx	MDX000327-101-xxx
1	fearful/neophobic-alert	-0.13852	-1.23301	-1.33661	-0.67063	-1.83915	-0.0494	-1.90916	-0.00303	-1.40766	-1.90328	-0.34813	-1.21309	0.243154	-1.44694	-2.10796	1.189974	-1.55279	-1.78694	-1.32597	-0.75433	-0.19442	-1.62879	-0.80352	-0.36645	0.10787	0.212455	0.355931	0.816244	0.713419	0.855707	-0.74822	0.591372	-0.11659	-0.66268	-1.31543	0.788695	-2.09669	1.105307	-0.61167	-0.56937	-0.2559	-0.21674	-0.51266	1.6231	-0.13896	0.024705	2.150589	0.037188
2	fearful/neophobic-alert	1.165816	-1.3826	-0.05081	-1.93722	-1.39016	-0.98587	0.715312	-3.092	-2.24755	-1.77263	0.636878	-0.00609	-0.08576	1.490179	1.550167	0.108084	-0.55192	-0.05382	-0.37325	-0.55125	-0.97192	-0.86631	-1.94426	0.481655	1.171544	-0.04671	-0.96101	-1.73482	0.754294	-1.15171	0.763818	0.411918	0.040464	0.337144	-0.49447	-3.01718	1.018042	1.50554	-1.38344	-0.9682	0.110021	-1.27215	-0.63951	0.005877	-0.64773	-0.68754	0.801638	0.162871
3	fearful/neophobic-alert	-0.9816	-0.83322	-1.1785	0.731894	-0.00118	-0.98417	-0.18067	0.006161	-2.03944	-0.2253	0.891827	0.205589	0.225746	-0.19748	-1.03366	1.107053	-0.1062	-1.57045	-0.56411	-0.45088	-0.36255	-0.93616	-1.65017	0.701519	-0.50282	0.234982	0.048994	-0.91818	0.911895	-1.14824	0.984962	0.227413	0.038054	-0.28208	-0.51725	0.89607	-0.55001	0.024492	-0.18165	-1.60793	-1.71102	0.998658	-0.35693	0.300543	0.534451	-1.44961	1.774184	0.551585
4	fearful/neophobic-alert	0.413167	-0.18026	-0.03258	-0.04774	-1.20127	0.311821	-0.91735	0.116606	-0.70371	-1.2958	0.273045	0.123512	0.412003	-0.15812	-1.79193	0.456949	1.327881	-0.09923	0.528633	1.035629	0.687054	-0.16701	-0.68603	0.86304	-0.72385	0.282714	0.445965	0.971683	1.160329	0.86958	0.206472	0.569387	0.03521	0.905879	0.49308	0.359786	0.064742	0.726913	0.248399	-0.49682	1.507535	0.277977	0.895627	1.369515	-0.11055	-0.53849	0.371743	0.217185
5	fearful/neophobic-alert	-0.83292	-0.54531	-0.65512	-1.18332	-1.56157	-0.58268	-1.11324	0.083911	0.009276	-0.64085	0.270141	-1.99682	0.152358	-0.60658	-0.32411	0.174807	-1.6983	-1.35773	-0.57844	-1.07834	-1.43935	-0.95608	-1.08524	-1.11091	-1.35397	0.275211	0.053742	0.195969	0.368488	-1.16044	0.425791	0.367444	-0.07401	-0.90211	-1.83246	0.693877	-0.21075	0.004615	-1.38041	-1.66914	-0.13766	-0.21281	-1.35215	0.340214	-0.6684	-1.26835	1.037604	0.214164
6	interested-stressed	1.034903	-1.05219	0.930199	-0.09035	-0.64303	-0.72165	-1.07955	0.1481	-0.1179	-1.0348	-1.52406	-1.11031	0.498965	-0.08875	-0.88151	-0.47059	0.838238	0.826249	-0.90967	0.440193	1.919618	-1.35778	-0.15024	-0.65225	-0.11863	0.340761	0.339366	0.874569	0.737574	0.877773	-1.45111	0.62366	0.267542	0.569703	0.7063	0.224201	0.195144	1.258277	-0.32776	0.086677	-1.61528	-0.45216	0.333756	1.425426	-0.00621	-0.05256	-0.52553	-0.47699
7	interested-stressed	-0.32628	-0.99989	-0.73799	-0.7952	-0.77126	-0.30669	-1.25022	-0.04085	0.286146	-0.60839	-0.47351	-0.47674	0.253403	-0.7418	0.87854	1.101007	-1.01449	-0.80655	-0.84469	-1.24552	-0.85959	-0.67717	-0.85418	-1.66683	-0.29879	0.250766	-0.10445	-0.04055	1.20416	-1.16248	-0.44419	0.347758	-4.5922	-0.94217	-0.9012	0.541811	-0.71925	0.035165	-0.11769	-0.93948	0.315893	-1.21491	-1.12796	0.481469	-0.8542	-0.48386	0.158368	-0.00717
24	interested-stressed	0.085914	-0.67404	-1.30679	-1.64193	-0.56096	-0.62012	-0.82268	-0.07793	0.325262	-0.20624	-0.15961	0.127096	0.113168	-1.06567	-1.2159	0.325379	-1.75426	-0.15896	-0.89697	-2.61559	-1.17534	-0.7581	-0.35467	-0.7408	-1.3558	0.264026	0.117134	-0.51022	0.896372	-1.15997	-0.19816	0.338043	0.051431	-2.42082	-1.92202	0.47837	-0.24524	0.44332	0.193489	-0.7682	-1.26009	0.035608	-1.7012	0.741402	-0.89633	-0.3371	0.410186	0.096394
8	interested-stressed	0.870575	1.911007	-0.42363	-0.09316	-0.1355	1.626674	0.408892	0.023455	0.298427	0.152806	0.554271	-0.19629	0.22351	-1.73892	-0.1666	-0.42159	-0.21581	-0.42171	1.727402	-0.74544	-0.40811	0.273131	-0.99152	1.356196	-0.49355	0.347127	0.157264	-1.24359	0.738559	0.768796	0.386812	0.407403	0.028778	-0.87056	0.633887	0.382015	-1.7751	-0.65901	-1.45554	-1.17887	0.91223	0.967554	-0.49895	-0.38273	-0.0707	-1.3842	-0.38758	0.347117
9	interested-stressed	-0.47252	0.008702	-0.3903	-0.11451	0.178361	-1.13288	-0.43541	0.099532	0.229709	-0.41726	0.532841	-0.10269	0.213379	0.508414	0.616507	0.810956	-0.57933	-0.65072	0.205433	0.466414	-1.28538	0.03289	-0.6655	-0.94231	0.712524	0.196144	0.138242	-1.75265	0.05372	-1.15992	0.772906	-2.18675	0.219373	0.846617	-0.20226	0.402625	-1.0926	0.212873	-1.93657	-0.99184	-0.19963	-0.79072	1.052011	0.348497	-0.66176	-0.46853	-0.01198	0.35867
10	outgoing/neophilic-alert	0.291207	0.694509	1.522422	1.072892	0.352068	-1.32354	0.771903	0.158545	0.58357	1.338545	0.234802	2.003508	0.141888	-0.18956	1.206096	0.128678	0.337529	0.478113	0.405792	0.351776	0.591748	1.631508	0.737504	-0.33508	-0.28112	0.25383	0.394292	0.784314	0.89949	0.840932	0.399423	0.60289	0.440411	0.588165	0.857122	0.290253	-0.48465	0.929025	1.015397	1.002064	-0.25319	-0.13708	0.680744	1.318024	4.200623	0.375401	-1.1786	0.189858
11	outgoing/neophilic-alert	-1.88651	-0.34649	-0.45611	0.588359	-0.57981	-0.72623	-0.6056	0.131474	0.581697	-0.69042	0.021657	0.444252	0.26685	-0.59579	-0.27842	0.697825	-0.1182	0.021374	-0.10907	0.436541	0.891705	-0.02998	0.18355	-0.28956	-1.26741	0.276532	0.382988	0.766069	0.661796	0.823061	-0.00612	0.528831	0.267727	0.863485	0.115617	0.330311	-0.26469	-0.08397	0.102408	0.213286	-0.41208	0.351795	1.237328	0.229473	0.285309	-0.95337	-1.12163	0.062969
12	outgoing/neophilic-alert	-1.7695	-0.00117	-0.28071	-0.63379	0.944287	-0.06816	0.079014	0.361502	0.856891	0.528794	1.158831	0.5022	0.475261	0.472241	0.320477	0.486185	-0.36042	-0.05902	0.241577	0.228609	-1.03559	1.096333	-0.06795	-0.3309	0.264749	0.291975	0.489303	1.043015	0.517237	0.850865	1.252699	0.342642	0.512028	0.397087	-0.02123	0.342663	-1.48784	-0.8615	-0.17113	-0.42763	-0.28224	0.844307	-0.19813	-0.44096	-0.14328	-0.71795	-0.74942	0.579602
13	outgoing/neophilic-alert	-0.96976	0.390869	-0.36702	1.162218	1.304514	-0.65795	0.885111	0.587329	1.480435	1.284709	0.164884	-0.09884	0.11989	-0.18687	-0.30012	1.212684	0.611683	0.442329	-0.60142	-0.06364	-0.50434	-0.11404	0.705932	-0.24841	0.948052	0.301783	0.277004	0.78359	0.229868	0.796396	0.035304	0.325312	0.123331	-0.47668	-0.14326	0.323621	0.297751	0.561313	0.357929	0.571752	-1.98737	0.915292	0.307509	-0.03623	0.497023	0.852178	0.75389	0.226184
14	subdued/uninterested-calm	1.09723	0.892007	0.613539	0.612236	0.317793	-0.51387	0.379415	0.521394	1.246964	0.762885	-0.93297	-0.87514	0.090425	0.417382	0.532833	-0.78217	1.287576	0.392712	0.361423	0.676396	0.00638	-0.67742	1.208763	-0.16874	-1.19106	0.254462	0.180992	0.090123	-1.3803	0.817488	-0.83507	-2.1764	0.147524	0.409334	1.104232	-0.09022	-0.11393	0.39205	1.549225	0.713277	-0.27619	0.421449	1.17513	0.385364	-0.37038	0.960969	0.126795	-0.23203
15	subdued/uninterested-calm	0.778666	0.520975	0.068137	-0.14843	0.94779	0.278917	1.461426	0.488536	1.560285	0.816228	-1.17454	-1.43797	-0.03683	-0.71391	1.257259	-0.81112	-1.17004	-0.2137	0.878776	0.380606	0.164498	0.072922	1.147757	1.24456	0.89752	0.353047	0.302455	0.389852	0.146386	0.792173	-1.15184	-2.17428	-0.00646	-0.8576	0.248082	-0.28295	0.144193	1.088763	2.113991	0.827559	0.572838	1.839074	0.273608	0.452601	-0.37822	0.526887	-0.5399	-0.3821
16	subdued/uninterested-calm	0.785717	2.485181	0.062087	1.765871	0.70056	1.796532	0.233336	0.732742	0.767737	0.606866	0.292724	1.25296	0.20475	0.491844	-0.48167	0.842902	1.544386	0.085363	1.785709	1.543128	2.578442	0.286022	0.888104	0.390881	0.080221	0.161021	0.625446	1.083664	-0.87446	0.88997	-0.03779	0.45587	0.351192	1.568645	0.645823	0.237027	1.116012	1.027461	0.941967	1.861474	0.874946	0.863933	1.452415	0.206432	0.74298	1.070915	0.981799	0.358067
17	subdued/uninterested-calm	0.616287	0.641495	1.286469	0.108929	-0.06862	-0.02398	0.132391	0.393629	0.309569	-0.32668	-0.15732	-0.18754	0.247582	0.023493	0.376894	-1.41548	0.625276	1.561524	1.714033	0.281592	0.443521	1.636047	1.308639	0.863577	0.063221	-4.57891	0.495481	0.97423	-0.6047	0.872506	-0.10233	0.475445	0.583522	-0.18548	1.016289	0.060812	1.326937	-0.0489	-0.48528	1.3682	-0.0396	0.757378	-0.18066	-0.43541	-0.461	0.633905	-1.31051	0.02709
18	subdued/uninterested-calm	-0.39642	-0.45186	0.804337	-0.78269	0.51875	0.722338	1.446757	-3.2055	-1.22783	0.097135	0.847296	0.794562	-4.64373	2.604405	1.569231	-0.02216	0.844872	-0.24641	-1.40667	-0.56193	-1.199	0.811881	0.61086	2.323174	2.014655	-0.74323	-4.47082	-1.75345	-0.49105	-1.16028	0.909279	0.382702	0.169416	-0.22716	0.11524	-3.0288	0.738938	-0.17939	0.858568	0.514744	0.220517	-2.22457	-1.37896	-1.4804	-0.19196	1.056012	0.467112	0.397699
19	indistinct	0.191907	-1.64038	0.74484	0.381784	-0.23246	0.813094	0.572237	0.555817	-0.79601	1.082659	-3.4614	2.073285	0.03839	-0.50642	-0.16542	-2.38138	0.551005	0.836494	-1.70615	0.398488	0.505768	0.259058	1.740542	-0.81172	0.608494	0.217204	0.152227	-0.28405	-0.47623	0.720163	-3.36769	0.394024	0.226052	-0.79013	0.239342	-0.78331	0.416836	-0.67731	0.102168	1.466422	-0.08914	-1.77856	-0.82417	-0.0752	-0.68717	2.634165	-1.33261	-4.50261
20	indistinct	-0.25829	0.145283	0.008936	-0.59821	-0.00902	0.118317	-0.17862	0.319722	-0.45204	0.196839	0.174884	-0.44307	0.108374	-0.37843	0.782055	-1.73347	0.173069	-0.59961	-0.29944	0.189758	0.412751	-0.19801	0.369297	-0.64796	-1.96347	0.140134	-0.09671	-1.72999	-1.95359	-1.14949	0.213781	0.362598	0.100157	-0.22196	-0.51033	0.148932	0.110388	-1.57694	0.587375	0.622754	1.278035	-0.47496	-0.24909	-1.73943	-0.27673	0.067132	-0.10922	0.280707
21	indistinct	0.808953	0.490645	2.639435	0.82101	2.060409	1.467476	1.601534	0.64994	0.237979	1.783972	0.332127	0.743547	0.385949	1.288919	0.038978	-1.49869	0.530676	2.620712	1.204463	2.120463	0.374565	1.560967	0.871458	1.11985	1.107808	0.410645	0.28931	0.230044	-1.96258	0.80005	0.358309	-2.17658	0.439109	1.94348	2.238686	-0.30295	1.753981	-2.04927	-1.21981	0.950101	1.08626	1.304231	1.919625	-1.73409	-0.24581	0.884634	-1.79912	0.279399
22	indistinct	-1.81243	0.793714	-1.71261	-0.63622	-0.14505	-0.77372	-1.48082	0.458502	0.472075	-0.75954	0.785025	-0.88734	0.042054	-0.33819	-0.96366	0.775653	-0.90858	-0.6626	-0.25908	-1.18259	0.447258	-1.1088	-1.00296	-1.6513	0.206343	0.12829	0.234872	0.477709	-0.42921	-1.16175	0.559824	0.444808	0.078946	-0.96235	-1.44154	0.576279	0.195879	-1.29976	0.28957	-0.67885	-0.38011	-0.53917	-1.11174	-1.14645	0.323339	-1.34233	0.624588	0.546489
23	indistinct	1.704401	0.366039	0.248382	2.128202	1.814488	2.335747	1.285985	0.582428	-0.25389	1.229757	1.060306	0.761426	0.309219	1.656563	0.58191	0.118527	1.358159	1.422581	0.821698	0.699914	0.412286	1.814882	0.483843	0.618769	1.367482	0.175744	0.151988	0.486434	-1.82145	-1.16118	1.073153	0.514484	0.668989	1.372232	0.887746	0.428056	1.661919	-1.87906	0.910473	0.098017	2.021222	-0.26343	0.80435	-1.75704	0.225665	0.596983	-0.59238	0.66765
[truncated: 578 more columns]
