# Supplementary material for: Temperament Type Specific Metabolite Profiles of the Prefrontal Cortex and Serum in Cattle
Source: PLoS One. 2015 Apr 30;10(4):e0125044. doi: 10.1371/journal.pone.0125044 (PMC4416037; doi:10.1371/journal.pone.0125044)
Supplement: S5 File — Log transformed, mean-centered and unit variance scaled prefrontal cortex metabolite data. (TXT) [file pone.0125044.s005.txt]

Animal_Identifier	Temperament Type	n-Octadecatrienoic acid	Hexanoic acid	3-hydroxy-Butanoic acid	2-amino-Butanoic acid	Phosphoric acid	Erythrose	DL-2-amino-Butyric acid	Creatinine	MDX000301-101-xxx	Pentadecanoic acid	Fructose	Heptadecanoic acid	Hexadecanoic acid	myo-Inositol	Allantoin	9-(Z)-Hexadecenoic acid	Octadecanoic acid	MDX000571-101-xxx	alpha-Lactose	alpha-Tocopherol	2-oxo-Isovaleric acid	beta-Alanine	MDX000262-101-xxx	Aminomalonic acid	Glycine	Proline	Threonine	Serine	Glyceric acid	Asparagine	Phenylalanine	Pyrophosphate	Glycerol-3-phosphate	Glutamine [-H2O]	Threonic acid	Pyroglutamic acid	Erythronic acid	Glutamic acid	Tyramine	Tyrosine	Galactose	Tetradecanoic acid	D-Glucopyranose	MDX000273-101-xxx	MDX000244-101-xxx	Cholesterol-5beta,6beta-epoxide	Inosine	5,8,11,14-(Z,Z,Z,Z)-Eicosatetraenoic acid
1	fearful/neophobic-alert	-1.78294	0.141524	0.501267	-0.13403	-1.88215	-1.21121	-1.44375	-0.00267	-0.51318	-1.22571	-2.50011	-2.42561	-4.07653	-0.5805	-1.12905	-1.67468	-3.0474	0.161446	-0.11496	-0.66496	1.014082	-2.05349	0.569387	-1.60332	-1.51608	0.895969	-0.49286	-0.21587	0.099095	-1.11079	1.698226	-4.12911	-1.44264	0.212119	-0.05352	-0.0063	-1.65513	-0.57406	1.345397	0.543853	-0.9652	-1.27832	0.225278	-0.85393	0.072923	-1.28698	-0.20447	-2.81232
2	fearful/neophobic-alert	1.063643	0.00337	0.72221	2.015537	2.125292	-0.0434	-0.06106	1.957406	-0.78415	0.514696	-0.56653	1.123186	0.649653	2.272111	0.583201	1.024251	0.655345	-0.07899	0.672503	0.167894	1.339349	1.103544	-0.82758	0.843533	1.330892	0.664302	-0.39004	-0.22246	-1.42421	-0.45903	0.383694	-1.2729	0.456734	0.224358	-0.45276	1.475773	-0.03945	1.090039	-1.06656	-1.54333	0.596725	0.749175	-0.9747	-1.47871	-0.90692	0.56059	1.063017	1.369782
3	fearful/neophobic-alert	-0.93836	1.095543	0.115745	-2.1837	-0.40633	-2.56826	-2.21074	-1.8586	0.56637	-0.97645	-1.45222	-1.44888	-1.04922	0.904677	-0.96075	-1.11771	-3.0474	0.578124	0.018421	-0.51337	-1.01335	-0.18646	0.81172	-1.96816	-1.18844	-0.81855	0.580385	-0.51853	-1.34299	0.48734	1.30697	-0.6673	-2.04694	1.298527	-0.5102	0.643748	-0.67635	2.42856	1.017955	0.6268	-0.19909	-0.61504	0.776666	0.689495	0.467061	-1.28698	0.223152	0.021477
4	fearful/neophobic-alert	-0.90696	1.228469	0.563232	-0.72879	0.097769	-1.36404	-1.04614	-0.83934	0.93784	-0.28667	-1.72903	-0.64692	0.044188	0.938174	-0.72991	-0.30431	-0.12629	0.07722	-0.54077	0.541489	0.107889	0.414512	1.269491	0.080061	-0.50796	0.328507	0.3668	0.731446	-1.89584	0.928708	1.233932	-0.14602	-1.07278	0.206714	0.125461	0.852874	-1.63804	0.400882	0.920014	1.242583	-0.08859	-0.08229	1.069395	1.509826	0.332616	0.39769	1.326428	0.249771
5	fearful/neophobic-alert	-0.08994	1.211984	0.528669	0.07844	0.495218	0.67454	0.795241	1.007563	0.508155	-0.23462	-0.60346	0.055376	0.196347	-1.19618	-0.0225	-0.40808	0.272658	0.715907	0.542533	-0.0963	1.117928	-1.35894	0.44749	-0.06112	-0.83072	1.209228	-0.33102	0.447001	-0.97876	0.849548	1.076035	0.243275	-0.02032	-0.13026	-0.68291	0.425757	-0.84261	0.643461	0.723434	0.284495	-0.16141	-0.49911	0.625911	0.23484	-0.50739	0.715604	-0.88623	-1.30496
6	interested-stressed	0.645698	-1.62884	0.329897	0.950411	0.285037	0.684715	0.426343	1.425005	-0.90072	0.455179	-0.05338	0.667925	0.583774	-0.60745	0.013954	0.914161	0.483057	0.415373	0.321834	-0.4031	0.928552	-0.51957	0.252498	1.136503	0.373087	0.452496	-0.65918	-0.86314	-0.05848	-0.46865	-1.37261	0.373506	0.853171	0.314978	-0.81162	-0.50795	-0.21286	-0.40073	-0.30226	-1.65841	0.642188	1.249849	0.362418	-0.49263	-1.80232	-1.28698	-0.73166	0.043654
7	interested-stressed	0.611649	-0.91072	0.620312	0.698117	0.215919	0.544076	0.65304	0.429696	-0.81716	0.243518	-0.36878	0.326521	0.253101	-1.04625	-1.25821	-0.66107	0.313135	0.280969	-0.23859	0.747103	1.18832	-1.33457	0.784372	-0.45667	-1.47186	0.150257	0.406172	-0.55512	-0.14794	-0.29621	0.40686	0.461743	0.612535	0.351669	-0.18717	-0.57528	-1.31249	-0.42899	-0.27392	-0.21932	1.660094	-0.64553	0.48207	-0.13398	-1.71039	-1.28698	-0.70679	0.356421
8	interested-stressed	0.116844	1.356516	0.003321	0.303299	1.138493	1.284156	1.365758	-0.11751	2.289753	0.562461	0.249415	0.257766	0.430743	2.288114	1.148832	0.829875	0.314482	1.366987	2.46711	0.97687	1.076964	0.892762	-0.35563	0.792547	0.524406	0.717605	-1.76534	2.722964	0.821084	1.218351	0.582629	0.075365	0.384846	0.665612	0.299962	2.090424	0.992617	1.946775	0.056491	0.993404	-0.37597	1.155951	-0.11175	0.030757	0.490056	0.780376	1.131428	1.846029
9	interested-stressed	-0.88247	0.659351	0.2323	-0.63479	-1.4882	-0.47199	-0.59628	-0.4489	0.027833	-0.82735	-0.62942	-0.67753	-0.12781	0.285433	-1.91854	-0.87196	-0.00326	0.346123	-0.1027	1.678506	-0.76171	-0.30559	0.573282	-0.13051	-0.9006	0.178733	-2.01526	-0.25972	-0.04167	-0.80575	0.469345	0.318373	-0.34581	-1.31153	1.064265	-1.58725	-0.77046	-0.57874	1.035722	0.768028	0.543946	-1.01339	0.646699	0.31452	-0.17432	-1.28698	0.940753	0.287647
10	outgoing/neophilic-alert	0.471922	1.581399	0.117973	0.585024	-1.70598	0.417234	0.334914	-1.37378	2.452765	0.754721	0.061239	0.461274	0.504924	0.788133	0.342315	0.969308	0.419398	0.709856	0.197974	0.607893	1.024459	-0.5143	0.657512	0.507755	-0.54104	0.558057	0.007354	-0.03355	0.216927	-0.38465	-0.32576	0.128969	0.421632	-0.61546	-0.5106	-0.06515	-0.19396	0.686909	-0.41516	0.427112	0.021311	0.865278	0.96766	1.273123	1.672657	0.867618	0.398947	-0.08235
11	outgoing/neophilic-alert	-0.62817	0.79182	0.292061	-0.75905	-0.91245	-0.55382	-0.66688	-0.24092	-0.14024	-0.89837	-0.50226	-0.63666	-0.14816	-0.55021	0.256767	-0.50373	-0.09737	0.255046	-0.47613	-0.54788	-1.01335	0.382147	0.733515	0.473869	-0.35836	0.052408	0.26633	0.171998	-0.45051	1.15857	0.169642	0.071273	-0.61894	-0.92506	1.316374	-0.72104	-0.76093	0.29392	1.112146	1.565566	-1.1378	-0.48306	0.732063	0.571169	-0.37775	-1.28698	0.300756	-1.35284
12	outgoing/neophilic-alert	0.202028	0.580389	-2.98995	-0.90793	-1.1504	-0.26513	-0.23858	0.552825	-0.57353	-0.31058	1.281039	0.091977	0.191337	0.57148	-1.07949	-0.45062	0.183642	-1.08424	-2.43079	0.579375	-1.01335	0.846881	1.210567	-1.84465	-0.79788	-2.16348	0.983385	-1.8162	0.780867	0.447125	1.270776	-0.1188	0.044002	-0.07444	0.045493	-0.88155	0.176245	-1.02754	2.122779	0.840526	0.562488	-0.46895	1.078626	1.569234	0.708713	0.360327	0.936224	0.471062
13	outgoing/neophilic-alert	-0.48489	0.407898	0.078751	-1.06224	-0.11406	0.315985	0.436681	0.103416	0.886715	-0.68837	0.514111	-0.67191	-0.05931	-0.83094	-0.23516	-0.27445	-0.0309	-1.48423	-1.3356	1.320651	-1.01335	-1.2119	-1.26742	-1.3183	-0.02461	0.098986	-0.19183	0.166954	-0.3057	0.014551	-0.4212	0.808905	0.229194	0.878035	-0.53512	0.309714	0.144928	0.01386	-1.16151	-1.13273	0.174116	-0.28183	-0.85434	-0.67609	0.609588	-1.28698	-0.83683	-0.03611
14	subdued/uninterested-calm	-0.71221	0.013364	-1.54036	-0.10676	-0.02647	0.086306	0.13196	1.121475	0.790975	-0.39683	0.709994	-0.09516	0.195386	0.180398	0.546442	-0.28947	0.302621	1.800762	1.877575	-1.59808	-1.01335	1.708661	0.703582	0.016015	0.85574	-1.40074	2.87473	-0.28598	0.275793	1.082464	0.032909	0.473678	-0.1414	2.183136	1.033221	1.741528	0.255304	-0.44387	-0.39065	0.500102	-0.35007	-0.50949	0.890915	1.025107	1.458549	0.567844	-0.4101	-0.78685
15	subdued/uninterested-calm	2.1028	-0.64758	0.466356	1.214452	-0.27471	-0.38379	-0.4848	0.380714	-1.03425	2.34907	0.369374	1.683588	0.751797	0.17159	0.681608	1.677185	0.680041	0.198577	-0.46555	-0.79396	1.014646	0.172103	-0.02394	1.003787	0.80651	0.692728	0.422163	0.420306	0.048413	-0.13132	-1.01129	0.211552	-0.03262	0.507467	-0.40919	0.659791	0.107991	-1.09299	-1.01021	-0.75418	-0.97549	1.816124	0.354313	-0.48905	-1.0762	0.666199	0.485737	-0.20454
16	subdued/uninterested-calm	1.385338	-1.28644	0.349709	1.283113	-0.14587	-0.53826	-0.697	0.344252	-0.00118	1.566074	0.217774	1.250969	0.673293	-1.05183	2.052857	1.612369	0.52101	-0.80908	-0.25889	-1.32973	-1.01335	0.708926	-0.51524	1.858646	2.037476	0.895776	-0.16116	2.124958	-0.96119	1.599635	0.370364	0.525984	-1.35521	-1.01968	-0.37607	-1.08124	0.721595	0.633786	0.987103	0.68941	-1.04408	1.485397	-0.85097	-0.50078	0.534078	1.610767	-0.5238	-0.20811
17	subdued/uninterested-calm	1.185808	-1.81948	0.358905	1.062076	1.259658	1.898444	2.040628	-0.19105	-0.95775	0.662557	1.678524	1.241937	0.648611	-0.79918	-0.11285	1.018921	0.719903	-0.24634	-0.33493	0.571584	0.708081	-0.93189	-0.86461	0.625039	1.084378	-0.93926	-0.8569	-0.09897	2.388659	-2.11979	-1.58541	0.343154	2.467308	-1.92009	-3.08365	-1.13131	-0.05613	-0.77307	-1.23086	-2.16162	2.208448	0.467561	-0.24021	-0.92935	-1.18522	0.472652	-3.18659	1.66048
18	subdued/uninterested-calm	-1.14246	-0.53468	0.413946	-0.21102	1.110247	-0.42713	-0.56002	1.159951	-0.42527	-1.22311	0.05797	-1.04773	-0.6664	-0.49058	-0.56532	-1.384	-0.24328	-1.1171	-0.07751	-0.53014	0.455543	-0.81708	-1.61582	-0.68203	-0.54124	0.694193	0.93554	-0.26818	-0.68968	1.240123	0.839669	0.501131	-0.1374	1.467539	3.474e-5	0.799882	-0.4629	0.958759	0.746904	0.891588	0.101841	-1.66911	-2.10495	-0.86385	0.325986	0.12727	-0.7553	-0.8194
19	indistinct	-0.54052	-0.9591	0.05374	-0.90799	0.347986	1.230634	1.293597	-0.65778	-1.5804	-1.09895	-0.15143	-0.61694	-0.24817	-0.78437	0.499285	-1.05877	0.201484	1.539834	1.524805	1.258971	0.919403	0.243096	0.198005	0.523817	-0.8593	0.883421	-0.37654	0.669409	1.515519	0.235029	-0.61555	0.470066	1.598835	0.621777	0.867175	-0.25015	1.032414	-0.28603	-0.85631	0.288435	-1.04657	-1.17568	0.431713	-0.29918	-1.48626	-1.28698	-0.19503	0.455613
20	indistinct	0.695869	0.566344	0.24898	-0.84765	-0.69362	-0.62927	-0.80632	0.114683	-0.14898	0.747671	0.447937	0.630907	0.505593	0.921475	1.621769	0.553477	0.436728	-0.82947	-0.12276	-0.68355	-1.01335	0.933691	-1.00758	0.88882	1.280269	0.261461	-0.18114	0.458645	0.073873	0.020427	-0.81736	0.453659	-0.49984	-1.41897	0.107199	-1.26606	1.147469	-0.30881	-0.6719	-0.93136	-2.02905	0.794572	-1.00837	-0.82898	0.731846	1.040664	1.212293	0.012971
21	indistinct	1.312365	-0.25794	0.597086	0.435468	0.290594	0.226308	0.251002	-0.15628	-0.16744	1.638032	1.261445	1.325493	0.725347	-0.17016	1.173829	1.41361	0.664108	-1.42662	-0.2397	-2.34706	-1.01335	0.269103	-1.94198	0.342412	1.185606	-0.50207	-0.76758	-0.27711	0.500123	-0.83852	-1.35811	0.421548	0.179653	0.119363	-0.41632	0.448848	1.898087	-1.30513	-0.46516	-0.24408	-0.49627	1.401935	-1.72303	-0.92813	0.470085	0.708244	-0.22945	0.037837
22	indistinct	-0.95208	-0.50838	-2.68431	-1.02211	0.424718	-0.33081	-0.31778	-2.14767	-0.63324	-1.18031	0.392748	-0.76588	-0.24388	-0.17584	-1.14771	-0.67207	0.002529	0.665696	-0.53096	0.672488	-1.01335	1.719627	1.583537	-0.37745	-0.37749	-2.63685	1.133743	-1.63343	0.090948	-1.83731	-1.3242	0.097044	-0.62482	-0.58797	1.634689	-1.04409	0.00162	-1.6362	-0.95975	-0.41496	0.95567	-0.61902	1.043381	2.281859	-0.14986	0.509749	0.453854	0.1615
23	indistinct	-0.73296	-1.08481	0.620167	0.880125	1.009319	1.424711	1.400183	-0.56248	0.217106	-0.14664	1.315059	-0.0837	0.26539	-1.03808	0.238624	-0.34223	0.42576	-2.03585	-0.35292	0.385308	-1.01335	-0.16126	-1.37515	-0.65059	0.437218	-0.27318	0.212253	-0.86542	1.485678	-0.82985	-1.00955	0.354898	1.090824	-1.04783	1.535263	-0.33098	2.143032	-0.24079	-1.26369	-0.60192	1.40275	-0.64503	-1.81878	-1.02528	1.502471	0.910235	0.19366	0.633234
[truncated: 1,049 more columns]
